# Supplementary material for: Autologous semitendinosus meniscus graft significantly improves knee joint kinematics and the tibiofemoral contact after complete lateral meniscectomy
Source: Knee Surg Sports Traumatol Arthrosc. 2023 Jan 5;31(7):2956–65. doi: 10.1007/s00167-022-07300-z (PMC10276070; doi:10.1007/s00167-022-07300-z)
Supplement: Supplementary file 1 — Supplementary file1 (XLSX 35 KB) [file 167_2022_7300_MOESM1_ESM.xlsx]

## Sheet: 0
	Flex0_Nat	Flex0_LMM	Flex0_GT	Flex0_ST	Flex30_Nat	Flex30_LMM	Flex30_GT	Flex30_ST	Flex60_Nat	Flex60_LMM	Flex60_GT	Flex60_ST	Flex90_Nat	Flex90_LMM	Flex90_GT	Flex90_ST	Flex120_Nat	Flex120_LMM	Flex120_GT	Flex120_ST
K01	0.0991271	0.968632	1.93	2.21355	8.34397	13.2536	12.9351	12.1704	11.2266	17.1843	16.1923	15.3518	10.6973	17.3629	18.0604	15.3649	10.7935	18.7043	17.9705	15.3615
K02	-0.656401	4.40147	0.505665	3.39369	8.69741	13.995	9.87639	12.7893	10.5685	18.053	14.4919	16.9102	12.224	18.8491	15.2777	17.3869	13.2859	18.7514	15.2211	16.6482
K03	0.105476	3.84729	-1.19551	1.43715	12.4184	15.9113	12.9175	14.8705	18.2644	21.6798	19.8049	20.53	22.9378	25.1465	24.1295	24.0916	24.5267	25.5216	25.0289	24.6478
K04	-0.584068	0.901038	-2.17366	3.39367	10.0926	12.6774	9.71236	15.0251	11.3421	14.7396	12.1526	16.7235	10.3052	14.6987	12.1535	15.9137	6.99	13.1564	11.7093	13.8013
K05	0.269205	10.5228	11.0792	12.0049	6.86478	26.0255	26.7219	26.23	8.04922	26.1068	27.557	28.9399	14.3122	27.242	28.7022	28.6214	15.9551	27.7175	29.2928	24.7263
K06	-1.29241	-2.33325	3.55544	-1.27362	-2.14888	-5.32352	0.817649	-3.48877	-6.06427	-11.35	-5.84715	-8.67984	-6.9171	-9.22487	-7.10944	-6.82615	26.8969	33.7388	36.0072	31.4884
K07	-0.75244	-6.5522	-5.01941	-3.07492	5.45403	6.40709	8.65152	6.4837	2.88534	13.6255	17.7074	6.52427	2.8035	17.2867	19.1399	2.96236	11.3079	17.7047	19.2096	-0.902744
K08	-1.03756	-2.26497	1.10762	2.14588	2.41149	13.4349	16.0987	8.09629	-1.94626	14.7402	17.6276	6.84716	-9.328	13.6341	16.3723	-1.15774	-9.97325	11.8415	14.2917	-5.08136
K09	0.198743	2.54001	5.03019	3.75607	9.93068	12.1386	14.1666	9.88269	11.2666	14.2121	16.8361	9.70879	14.7919	17.3347	20.0529	15.4759	19.5831	23.1525	25.1355	22.4418
K10	0.214897	12.7491	-1.21892	2.38722	11.1926	23.2553	10.5566	12.503	12.0385	23.7561	13.0011	12.6547	13.1767	23.012	14.9934	12.4252	13.4878	23.1598	16.2662	14.0495
K11	-0.671794	-5.76679	-2.72914	-0.514342	10.9788	9.35844	11.5869	14.065	11.2004	10.7814	11.8617	14.4233	10.6645	11.1217	11.8645	14.2223	10.495	12.7146	12.35	14.1975
K12	-0.0847239	1.24707	1.12011	-0.291119	-0.26404	7.20168	5.77064	-0.544227	-0.880745	7.45348	6.787	1.59521	-1.85761	6.38459	4.392	2.38554	1.61776	4.85371	1.43708	3.18817
K13	-0.275315	3.42878	4.18759	11.418	18.1237	20.8481	22.7389	24.3845	27.931	29.7984	29.6075	31.0337	32.4914	33.6499	32.9084	34.0272	36.4778	37.4454	37.0255	36.5156
K14	-0.926602	1.72331	-2.78464	-1.24513	21.998	28.4662	22.568	23.3827	31.9722	39.7442	29.8238	32.1799	40.9584	46.5202	36.2963	40.3897	45.6416	50.9463	39.067	45.6366
MEAN	-0.385276	1.81516	0.956757	2.55364	8.86383	14.1178	13.2228	12.5607	10.561	17.1804	16.2574	14.6245	11.9471	18.787	17.6595	15.3773	16.2204	22.8149	21.4294	18.337
MEAN+STD	0.139412	7.16852	5.06971	6.94403	15.3421	22.8656	20.2012	21.1138	21.1317	28.9315	25.6015	26.0413	25.7823	31.6971	28.8213	28.7607	30.246	34.7577	32.4015	32.3756
MEAN-STD	-0.909964	-3.5382	-3.1562	-1.83674	2.38557	5.37007	6.24435	4.00771	-0.00971035	5.42918	6.91335	3.20768	-1.88804	5.87692	6.49776	1.99398	2.19484	10.8721	10.4574	4.29846
MEDIAN	-0.429692	1.48519	0.806644	2.17971	9.31404	13.3442	12.2522	12.6461	11.2135	15.9623	16.5142	14.8875	11.4606	17.3488	17.2163	15.4204	13.3868	20.952	18.59	16.0048
25QUARTILE	-0.75244	-2.26497	-2.17366	-0.514342	5.45403	9.35844	9.71236	8.09629	2.88534	13.6255	12.1526	6.84716	2.8035	13.6341	12.1535	2.96236	10.495	13.1564	14.2917	13.8013
75QUARTILE	0.105476	3.84729	3.55544	3.39369	11.1926	20.8481	16.0987	15.0251	12.0385	23.7561	19.8049	20.53	14.7919	25.1465	24.1295	24.0916	24.5267	27.7175	29.2928	24.7263
MIN	-1.29241	-6.5522	-5.01941	-3.07492	-2.14888	-5.32352	0.817649	-3.48877	-6.06427	-11.35	-5.84715	-8.67984	-9.328	-9.22487	-7.10944	-6.82615	-9.97325	4.85371	1.43708	-5.08136
MAX	0.269205	12.7491	11.0792	12.0049	21.998	28.4662	26.7219	26.23	31.9722	39.7442	29.8238	32.1799	40.9584	46.5202	36.2963	40.3897	45.6416	50.9463	39.067	45.6366

## Sheet: ER
	Flex0_Nat	Flex0_LMM	Flex0_GT	Flex0_ST	Flex30_Nat	Flex30_LMM	Flex30_GT	Flex30_ST	Flex60_Nat	Flex60_LMM	Flex60_GT	Flex60_ST	Flex90_Nat	Flex90_LMM	Flex90_GT	Flex90_ST	Flex120_Nat	Flex120_LMM	Flex120_GT	Flex120_ST
K01	-3.05005	-5.11015	-4.91473	-4.60364	-8.84874	-7.9789	-8.33276	-8.20934	-10.1244	-8.41218	-9.54178	-9.27051	-13.6908	-11.4956	-12.5239	-12.8153	-17.1447	-13.9758	-14.7921	-15.8024
K02	-3.58641	0.53122	-2.74795	-0.373256	-3.90344	-1.0148	-2.85734	-1.58039	-4.92572	-2.86687	-3.32794	-3.76111	-6.36407	-3.01677	-5.0804	-3.82577	-11.5465	-8.26033	-6.16561	-8.67306
K03	-6.03473	-3.32675	-7.80182	-7.22344	-6.44299	-4.75452	-7.70964	-7.56543	-7.44468	-5.92669	-8.22196	-8.34671	-4.12093	-4.11693	-5.2016	-4.38262	0.771822	13.1679	11.7507	15.5514
K04	-8.41115	-6.74949	-9.78138	-4.28936	-17.8468	-17.5002	-21.1681	-15.9676	-21.1109	-21.1254	-24.7595	-20.3895	-23.5949	-22.0956	-25.7014	-22.4093	-23.2168	-21.8711	-24.7876	-22.4361
K05	-5.18835	0.0634089	0.00938903	2.93855	-3.71374	0.296081	1.21096	2.24159	-2.70172	3.18414	3.38942	3.3648	1.19722	9.3345	9.51803	8.56696	10.0731	19.2641	17.3697	21.8085
K06	-4.73924	-6.38424	-0.589717	-6.88945	-9.59285	-10.129	-3.69423	-10.126	-15.529	-15.7982	-10.9548	-15.5784	-19.7622	-18.8953	-15.8541	-18.2973	-21.8042	-20.8471	-18.7831	-19.1791
K07	-4.32021	-10.1965	-9.67964	-7.23994	-8.1679	-15.4908	-13.5508	-12.7563	-17.4466	-21.7917	-20.6904	-18.8263	-17.9284	-20.3054	-20.3663	-17.5939	-20.2084	-19.7866	-20.0947	-17.1933
K08	-7.95463	-9.57932	-6.37091	-6.75154	-14.069	-16.3062	-11.91	-12.8445	-16.1814	-18.4967	-13.7514	-15.0169	-17.6071	-19.5231	-15.3894	-16.2587	-17.9647	-20.8082	-16.546	-16.9505
K09	-1.71397	0.245392	2.88899	1.50435	-2.26111	-1.15755	1.45357	0.165216	-2.58354	-2.12782	0.815756	-0.328673	-2.19664	-2.27157	0.385345	-1.11272	0.591934	1.65425	3.58629	0.665918
K10	-5.99099	5.43835	-6.80022	-3.39748	-7.23667	3.41846	-9.01006	-5.45281	-8.85257	-0.164727	-10.2626	-8.23445	-8.33244	-1.15898	-9.74817	-8.34207	-13.1487	-11.0992	-13.3783	-15.9203
K11	-4.3779	-9.75412	-6.99459	-4.63191	-11.6002	-17.593	-14.711	-12.605	-13.7151	-18.3213	-15.8483	-14.1527	-13.8145	-17.4541	-15.84	-14.1776	-11.0513	-12.0968	-11.2683	-9.82131
K12	-2.58826	-1.36137	-1.98559	-2.689	-8.26126	-7.75079	-8.29381	-8.89354	-12.4578	-12.9544	-13.6542	-14.2006	-16.148	-16.5715	-17.7652	-20.0854	-24.9659	-26.4346	-27.673	-29.1068
K13	-7.25347	-5.79325	-5.20381	-0.282477	-8.99814	-8.31959	-6.79977	-3.08533	-8.995	-8.95786	-8.38958	-3.81717	-5.35779	-7.19596	-6.53599	-4.95808	-3.95666	-7.69231	-8.06144	-6.21802
K14	-4.52744	-5.28208	-7.11294	-6.59438	-5.14128	-5.17237	-7.72143	-7.37162	7.02276	32.0703	-0.405787	1.27254	26.3353	41.9907	24.1098	27.9005	30.492	43.3032	29.0895	32.8382
MEAN	-4.9812	-4.08992	-4.79178	-3.60878	-8.29172	-7.81808	-8.07817	-7.43222	-9.64612	-7.26353	-9.68593	-9.09184	-8.67037	-6.62682	-8.28524	-7.69938	-8.79135	-6.10589	-7.12528	-6.45978
MEAN+STD	-2.99892	0.496203	-1.00359	-0.214904	-4.093	-0.884525	-1.96093	-2.05687	-2.31632	6.64631	-1.68525	-1.50524	3.79714	10.1752	4.68959	5.69028	6.54321	13.3658	9.57669	11.5721
MEAN-STD	-6.96348	-8.67605	-8.57997	-7.00266	-12.4904	-14.7516	-14.1954	-12.8076	-16.9759	-21.1734	-17.6866	-16.6784	-21.1379	-23.4288	-21.2601	-21.089	-24.1259	-25.5776	-23.8273	-24.4916
MEDIAN	-4.63334	-5.19612	-5.78736	-4.4465	-8.21458	-7.86484	-8.00762	-7.88738	-9.55972	-8.68502	-9.90219	-8.80861	-11.0116	-9.34575	-11.136	-10.5787	-12.3476	-11.598	-12.3233	-12.8119
25QUARTILE	-6.03473	-6.74949	-7.11294	-6.75154	-9.59285	-15.4908	-11.91	-12.605	-15.529	-18.3213	-13.7514	-15.0169	-17.6071	-18.8953	-15.8541	-17.5939	-20.2084	-20.8082	-18.7831	-17.1933
75QUARTILE	-3.58641	0.0634089	-1.98559	-0.373256	-5.14128	-1.15755	-3.69423	-3.08533	-4.92572	-2.12782	-3.32794	-3.76111	-4.12093	-2.27157	-5.0804	-3.82577	0.591934	1.65425	3.58629	0.665918
MIN	-8.41115	-10.1965	-9.78138	-7.23994	-17.8468	-17.593	-21.1681	-15.9676	-21.1109	-21.7917	-24.7595	-20.3895	-23.5949	-22.0956	-25.7014	-22.4093	-24.9659	-26.4346	-27.673	-29.1068
MAX	-1.71397	5.43835	2.88899	2.93855	-2.26111	3.41846	1.45357	2.24159	7.02276	32.0703	3.38942	3.3648	26.3353	41.9907	24.1098	27.9005	30.492	43.3032	29.0895	32.8382

## Sheet: ERVal
	Flex0_Nat	Flex0_LMM	Flex0_GT	Flex0_ST	Flex30_Nat	Flex30_LMM	Flex30_GT	Flex30_ST	Flex60_Nat	Flex60_LMM	Flex60_GT	Flex60_ST	Flex90_Nat	Flex90_LMM	Flex90_GT	Flex90_ST	Flex120_Nat	Flex120_LMM	Flex120_GT	Flex120_ST
K01	-3.37783	-5.23975	-5.21674	-5.0962	-9.71027	-8.4811	-8.78828	-8.94981	-11.0481	-9.72941	-10.3018	-10.182	-14.461	-12.241	-13.4273	-13.5133	-17.7331	-14.6505	-15.2872	-16.3507
K02	-3.55595	0.932459	-1.30726	0.336761	-3.83094	-0.482562	-1.32175	-0.0810369	-4.36362	-1.90813	-1.81952	-1.99229	-5.13251	-1.89523	-2.55512	-2.01097	-7.14493	8.66459	11.379	6.06605
K03	-6.68147	-4.08273	-7.93546	-8.04651	-6.9042	-5.38328	-8.14397	-8.251	-7.58583	-6.50515	-8.68301	-8.96846	-0.933721	-1.40016	-2.54514	-0.23169	23.1459	23.5386	23.6799	23.036
K04	-7.52428	-6.19697	-9.18059	-3.59619	-16.7945	-13.505	-16.2513	-13.2023	-21.758	-19.2908	-23.2189	-20.1962	-24.3571	-21.9785	-25.7945	-22.3879	-22.8145	-21.6187	-24.4402	-22.3866
K05	-5.51763	-0.86961	-0.0922089	0.927805	-4.92972	-0.486025	0.713909	1.3429	-3.5721	3.31368	3.21685	2.7839	1.43522	11.6841	11.9247	16.6404	12.3692	24.3757	28.4867	23.8491
K06	-5.666	-7.27055	-1.11213	-7.51314	-10.4695	-10.7689	-4.37877	-10.7373	-16.156	-16.655	-11.6616	-16.3398	-20.5445	-19.777	-16.5866	-19.0971	-22.613	-21.6597	-19.6423	-20.03
K07	-4.03842	-10.1914	-9.70496	-7.33183	-9.01579	-17.4993	-16.188	-14.7652	-18.102	-22.2867	-21.2366	-19.3477	-18.7219	-20.4659	-21.1275	-17.8114	-19.683	-19.6707	-20.4323	-17.3134
K08	-8.44786	-10.5404	-6.26332	-7.04798	-14.3293	-17.0218	-12.7569	-13.5824	-16.7124	-19.0292	-14.2266	-15.5644	-18.2452	-19.7835	-15.6348	-16.4847	-18.5036	-20.9526	-16.674	-17.1133
K09	-1.55511	0.337933	3.01835	1.51625	-3.0133	-1.95404	0.726468	-0.566525	-3.17124	-2.35403	0.53092	-0.780753	-0.0726008	-2.18387	0.334643	-1.44713	15.3209	21.6233	16.565	1.07611
K10	-6.13279	5.41376	-6.80268	-3.41736	-8.297	1.22852	-9.47585	-7.04693	-9.11384	-0.971526	-10.1423	-8.67276	-8.37077	-0.962117	-9.53398	-8.67005	-13.1077	-10.1689	-12.5947	-14.9013
K11	-4.40678	-9.88533	-7.37069	-4.6859	-11.7907	-17.792	-14.8072	-12.7321	-14.181	-18.584	-15.9398	-14.4427	-14.3477	-17.4866	-15.891	-14.5069	-10.1332	-9.81539	-8.8812	-7.69717
K12	-2.47942	-1.37794	-1.59654	-2.36637	-8.08946	-7.23913	-7.74279	-8.57313	-12.6568	-12.5883	-13.1825	-14.2143	-15.6076	-14.8268	-16.2685	-19.5171	-23.8283	-23.6503	-25.7339	-28.2408
K13	-7.26263	-6.0188	-5.14659	-1.6855	-9.50564	-8.71452	-7.1186	-4.48764	-9.50218	-9.6057	-8.84952	-6.06707	-6.18795	-7.56214	-7.04118	-7.33992	-3.83775	-7.10826	-7.47394	-6.8204
K14	-5.83129	-5.63459	-7.46455	-6.57026	2.20679	4.00638	-5.15942	-7.82297	28.1392	37.0831	21.7546	4.38683	40.0896	45.7071	32.3915	31.4417	43.1326	49.4087	34.4609	35.5233
MEAN	-5.17696	-4.33028	-4.72681	-3.89832	-8.17669	-7.4352	-7.9066	-7.81824	-8.55599	-7.07937	-8.1257	-9.25698	-7.5327	-5.94083	-7.26819	-6.78115	-4.67361	-1.54887	-2.61343	-4.3788
MEAN+STD	-3.16416	0.364027	-0.878636	-0.625006	-3.36637	-0.160212	-2.18553	-2.60551	3.41986	7.94887	3.24863	-1.26602	8.41855	11.9474	7.75536	8.37401	15.8245	21.4649	18.392	15.2691
MEAN-STD	-7.18976	-9.02458	-8.57499	-7.17163	-12.987	-14.7102	-13.6277	-13.031	-20.5318	-22.1076	-19.5	-17.2479	-23.4839	-23.8291	-22.2917	-21.9363	-25.1718	-24.5626	-23.6189	-24.0267
MEDIAN	-5.59181	-5.43717	-5.74003	-4.14105	-8.65639	-7.86011	-7.94338	-8.41206	-10.2752	-9.66755	-10.2221	-9.57523	-11.3593	-9.90158	-11.4806	-11.0917	-11.6205	-9.99214	-10.7379	-11.2992
25QUARTILE	-6.68147	-7.27055	-7.46455	-7.04798	-10.4695	-13.505	-12.7569	-12.7321	-16.156	-18.584	-14.2266	-15.5644	-18.2452	-19.777	-16.2685	-17.8114	-19.683	-20.9526	-19.6423	-17.3134
75QUARTILE	-3.55595	-0.86961	-1.30726	-1.6855	-4.92972	-0.486025	-4.37877	-4.48764	-4.36362	-1.90813	-1.81952	-1.99229	-0.933721	-1.40016	-2.54514	-1.44713	12.3692	21.6233	16.565	6.06605
MIN	-8.44786	-10.5404	-9.70496	-8.04651	-16.7945	-17.792	-16.2513	-14.7652	-21.758	-22.2867	-23.2189	-20.1962	-24.3571	-21.9785	-25.7945	-22.3879	-23.8283	-23.6503	-25.7339	-28.2408
MAX	-1.55511	5.41376	3.01835	1.51625	2.20679	4.00638	0.726468	1.3429	28.1392	37.0831	21.7546	4.38683	40.0896	45.7071	32.3915	31.4417	43.1326	49.4087	34.4609	35.5233

## Sheet: Val
	Flex0_Nat	Flex0_LMM	Flex0_GT	Flex0_ST	Flex30_Nat	Flex30_LMM	Flex30_GT	Flex30_ST	Flex60_Nat	Flex60_LMM	Flex60_GT	Flex60_ST	Flex90_Nat	Flex90_LMM	Flex90_GT	Flex90_ST	Flex120_Nat	Flex120_LMM	Flex120_GT	Flex120_ST
K01	-0.534581	-0.368255	0.261508	0.689431	8.58018	13.4159	14.481	13.3428	13.2514	18.8913	20.1862	18.7126	13.1995	21.4449	21.3978	19.6146	13.292	24.0985	21.9451	19.9294
K02	-0.797094	4.51182	1.05344	3.56371	9.46423	15.0712	11.9457	14.0149	12.1198	19.6633	16.3152	18.8554	13.1791	20.1539	16.6934	19.3152	13.648	19.0585	15.014	17.2839
K03	0.333734	2.32833	-1.29402	0.128433	14.0349	18.1807	15.4814	16.3832	20.547	24.4502	22.8413	22.4994	24.5108	26.6007	25.8656	25.2478	25.5969	26.7269	26.3035	25.5593
K04	-0.227546	0.930652	-1.88069	3.52082	12.6138	14.3021	11.5889	16.7193	13.8604	16.3324	13.9528	18.7257	13.0895	16.092	13.9204	17.8211	9.31765	14.4913	13.1433	15.4154
K05	-0.603548	10.3899	10.5873	10.2414	1.81827	28.0081	28.7635	28.2099	7.91595	29.4595	31.8373	30.7783	18.6785	29.6515	32.1348	29.6827	17.7249	28.4867	29.9694	25.7001
K06	-2.6856	-4.31072	2.10323	-3.36137	-4.83815	-7.13768	-0.768777	-6.56724	-11.9553	-13.7425	-8.52969	-12.737	-15.3522	-15.4103	-11.7448	-14.2771	21.5498	3.88987	35.7644	15.575
K07	-0.50027	-6.10081	-5.29169	-2.81176	7.24435	7.58072	9.52569	9.184	3.98232	15.9167	19.0467	9.58641	3.88978	18.3298	20.2245	6.21414	12.7209	18.3807	20.1138	2.59841
K08	-1.85133	-2.92219	-0.102025	0.917155	0.521905	15.1857	18.4036	11.6273	-5.98517	16.3212	19.5544	10.3371	-12.186	15.6144	18.7189	2.56333	-11.4219	14.4942	17.2133	-4.02732
K09	0.77906	2.8176	5.11865	3.78957	12.949	13.7873	15.6461	12.4914	14.7284	16.8165	19.3477	14.5217	17.4734	20.6605	22.7349	19.4	22.8233	25.6	27.7099	25.2489
K10	-0.215381	13.5712	-1.14258	2.93268	12.8191	24.2335	12.2011	15.0987	14.3062	25.2832	15.869	16.3628	14.6708	25.0933	17.5272	16.3691	14.688	24.1642	18.2845	16.3708
K11	-0.172808	-5.86734	-2.36996	0.133637	11.7814	10.7014	13.1731	15.4615	12.6681	12.2592	13.5464	16.104	12.6663	12.8494	13.5431	16.0865	12.6763	14.5018	14.3712	16.1024
K12	0.0196035	1.69396	1.67965	0.284184	0.0166348	8.98755	8.23937	0.288122	0.00913158	11.3558	10.6423	3.59076	0.00275802	8.8476	7.19801	5.6727	4.20435	6.6981	4.10022	5.57059
K13	0.327112	4.16378	5.21199	9.19901	22.8591	25.8831	28.2208	28.2005	30.6141	32.7755	33.3555	34.7906	34.4325	35.7519	36.0971	37.0413	37.8321	38.7663	39.4335	39.2165
K14	-1.36537	-0.688054	-2.77974	-2.3549	22.1556	28.1641	24.8666	24.8385	35.5804	39.1355	34.1045	34.6069	44.8501	46.8036	40.9681	41.9749	49.8016	51.9069	44.8988	48.4425
MEAN	-0.535287	1.43928	0.796794	1.91943	9.43002	15.4545	15.1263	14.2352	11.5459	18.9227	18.7192	16.9096	13.0789	20.1774	19.6628	17.3376	17.461	22.2331	23.4475	19.2133
MEAN+STD	0.383828	7.10491	4.8433	5.95932	17.4588	24.8913	23.1182	23.7595	24.2949	31.2599	29.5127	29.3954	29.1354	34.3141	32.5448	31.7594	31.9627	34.6801	34.7107	32.8718
MEAN-STD	-1.4544	-4.22635	-3.24971	-2.12046	1.4012	6.01776	7.13439	4.71094	-1.20315	6.58557	7.92582	4.42384	-2.97757	6.04062	6.78078	2.91576	2.95932	9.78614	12.1843	5.55478
MEDIAN	-0.363908	1.31231	0.0797415	0.803293	10.6228	14.6866	13.8271	14.5568	12.9597	17.8539	19.1972	17.5377	13.1893	20.4072	19.4717	18.5682	14.168	21.5785	21.0295	16.8274
25QUARTILE	-0.797094	-2.92219	-1.88069	0.128433	1.81827	10.7014	11.5889	11.6273	3.98232	15.9167	13.9528	10.3371	3.88978	15.6144	13.9204	6.21414	12.6763	14.4942	15.014	15.4154
75QUARTILE	0.0196035	4.16378	2.10323	3.56371	12.949	24.2335	18.4036	16.7193	14.7284	25.2832	22.8413	22.4994	18.6785	26.6007	25.8656	25.2478	22.8233	26.7269	29.9694	25.5593
MIN	-2.6856	-6.10081	-5.29169	-3.36137	-4.83815	-7.13768	-0.768777	-6.56724	-11.9553	-13.7425	-8.52969	-12.737	-15.3522	-15.4103	-11.7448	-14.2771	-11.4219	3.88987	4.10022	-4.02732
MAX	0.77906	13.5712	10.5873	10.2414	22.8591	28.1641	28.7635	28.2099	35.5804	39.1355	34.1045	34.7906	44.8501	46.8036	40.9681	41.9749	49.8016	51.9069	44.8988	48.4425
