# Supplementary material for: Autologous semitendinosus meniscus graft significantly improves knee joint kinematics and the tibiofemoral contact after complete lateral meniscectomy
Source: Knee Surg Sports Traumatol Arthrosc. 2023 Jan 5;31(7):2956–65. doi: 10.1007/s00167-022-07300-z (PMC10276070; doi:10.1007/s00167-022-07300-z)
Supplement: Supplementary file 2 — Supplementary file2 (XLSX 35 KB) [file 167_2022_7300_MOESM2_ESM.xlsx]

## Sheet: 0
	Flex0_Nat	Flex0_LMM	Flex0_GT	Flex0_ST	Flex30_Nat	Flex30_LMM	Flex30_GT	Flex30_ST	Flex60_Nat	Flex60_LMM	Flex60_GT	Flex60_ST	Flex90_Nat	Flex90_LMM	Flex90_GT	Flex90_ST	Flex120_Nat	Flex120_LMM	Flex120_GT	Flex120_ST
K01	-0.217267	-0.608312	-0.496358	-0.796004	-0.777557	-1.27778	-1.40817	-2.30671	-1.09981	-1.61613	-1.8131	-2.89933	0.101909	-0.692862	-1.81421	-2.04568	2.82274	1.80077	1.91679	0.837018
K02	0.613642	0.725836	-0.100527	-0.159248	-0.343801	-1.32988	-1.78725	-2.10183	-0.82072	-3.15887	-3.41577	-3.81045	-1.11926	-4.11735	-4.16909	-4.47427	0.565468	-2.08144	-1.85081	-1.73678
K03	-0.0716501	-0.307826	-0.360306	-0.465125	0.238831	-1.95956	-0.380649	-1.08384	0.0223619	-4.04867	-1.39294	-2.36142	-0.141119	-5.31858	-2.19687	-2.98296	1.41014	-4.13593	-0.901432	-1.04863
K04	0.325526	0.423392	0.11633	0.403823	-1.07052	-1.25422	-1.10984	-1.29049	-1.12415	-1.52291	-0.837528	-1.90833	-0.790603	-1.56151	-0.549832	-2.06494	1.26162	-0.468961	0.601996	-1.0167
K05	-0.0455365	-0.0564514	0.10622	0.909443	-1.70358	-2.50865	-2.02222	-3.37286	-4.40051	-5.56932	-4.76624	-8.196	-5.23272	-6.88055	-5.75227	-9.68478	-5.25726	-6.93592	-5.66761	-8.05153
K06	0.121098	-0.839014	-1.25716	-0.524825	-2.02493	-2.14977	-4.16636	-1.29591	-3.96688	-3.5854	-6.8407	-2.38714	-3.85037	-2.85328	-6.6298	-1.50381	-10.7067	-11.1725	-13.2053	-7.80849
K07	0.547068	0.417547	0.424723	0.21777	-1.71572	-0.938869	-0.676575	-1.14143	-3.67703	-2.48342	-3.08136	-1.75822	-4.20244	-3.72308	-3.97042	-1.42724	-4.19949	-3.55118	-2.78628	1.31266
K08	0.791238	0.701829	0.388313	0.208127	1.07298	-0.128541	-0.39478	-0.377108	1.10657	-1.45057	-1.78897	-1.27727	2.99452	-1.28986	-1.47954	-0.203766	7.24292	1.7709	1.73673	4.32647
K09	0.0636369	-0.0939488	-0.293677	-0.0840765	1.68999	0.871111	0.885852	1.57374	1.77615	0.219837	0.417288	1.64206	1.74255	-0.459086	-0.230408	1.70636	2.32582	-0.820592	-0.516087	1.97369
K10	0.0891164	-0.460827	0.545246	0.462665	-0.655246	-4.58154	-0.715876	-2.71525	-1.12701	-7.68315	-1.57268	-4.93308	-0.847807	-8.47159	-1.64896	-5.4967	1.90532	-7.70982	0.00141721	-4.68337
K11	0.242574	0.452642	0.0907756	0.0369992	-2.75553	-1.35979	-2.4241	-2.70916	-5.34854	-3.25468	-4.67263	-5.1858	-6.80458	-4.393	-6.0893	-6.66493	-6.98385	-4.70994	-6.30669	-6.93743
K12	0.143119	0.203764	0.537332	1.75827	-3.64487	-4.91802	-4.93605	-3.18928	-5.8227	-8.61561	-8.75932	-5.84	-6.29388	-9.76868	-9.83327	-7.31866	-4.94818	-7.54729	-7.11208	-6.54267
K13	-0.0611911	-0.328597	-0.472082	0.60788	1.79103	0.495666	0.192442	0.55792	2.05858	-0.0445456	-0.236066	-0.066473	2.1377	-0.529545	-0.497228	-0.492226	2.08037	-0.614402	-0.26935	-0.227744
K14	-0.230108	-1.63045	-0.863527	-0.670251	8.9293	6.41331	6.82748	7.28098	13.4304	10.0317	11.6607	11.9273	14.629	10.8512	12.9345	13.0456	14.7672	10.8926	13.1458	13.1241
MEAN	0.16509	-0.100029	-0.116764	0.136104	-0.0692577	-1.04475	-0.865436	-0.869373	-0.642379	-2.34156	-1.93567	-1.93244	-0.548367	-2.80056	-2.28048	-2.11486	0.163294	-2.52026	-1.51521	-1.1771
MEAN+STD	0.474356	0.558569	0.422531	0.821394	2.96972	1.65151	1.85655	1.86477	4.15156	2.05444	2.7431	2.77233	4.82092	2.11484	2.92369	3.25187	6.53969	2.90716	4.41334	4.51872
MEAN-STD	-0.144175	-0.758628	-0.656059	-0.549187	-3.10823	-3.74101	-3.58742	-3.60352	-5.43632	-6.73755	-6.61444	-6.63721	-5.91765	-7.71596	-7.48465	-7.48159	-6.2131	-7.94769	-7.44376	-6.87292
MEDIAN	0.105107	-0.0752001	-0.00487562	0.122563	-0.716401	-1.30383	-0.912859	-1.2932	-1.11198	-2.82114	-1.80103	-2.37428	-0.819205	-3.28818	-2.00554	-2.05531	1.33588	-2.81631	-0.708759	-1.03266
25QUARTILE	-0.0611911	-0.460827	-0.472082	-0.465125	-1.71572	-2.14977	-2.02222	-2.70916	-3.96688	-4.04867	-4.67263	-4.93308	-4.20244	-5.31858	-5.75227	-5.4967	-4.94818	-6.93592	-5.66761	-6.54267
75QUARTILE	0.325526	0.423392	0.388313	0.462665	1.07298	-0.128541	-0.380649	-0.377108	1.10657	-1.45057	-0.837528	-1.27727	1.74255	-0.692862	-0.549832	-0.492226	2.32582	-0.468961	0.601996	1.31266
MIN	-0.230108	-1.63045	-1.25716	-0.796004	-3.64487	-4.91802	-4.93605	-3.37286	-5.8227	-8.61561	-8.75932	-8.196	-6.80458	-9.76868	-9.83327	-9.68478	-10.7067	-11.1725	-13.2053	-8.05153
MAX	0.791238	0.725836	0.545246	1.75827	8.9293	6.41331	6.82748	7.28098	13.4304	10.0317	11.6607	11.9273	14.629	10.8512	12.9345	13.0456	14.7672	10.8926	13.1458	13.1241

## Sheet: ER
	Flex0_Nat	Flex0_LMM	Flex0_GT	Flex0_ST	Flex30_Nat	Flex30_LMM	Flex30_GT	Flex30_ST	Flex60_Nat	Flex60_LMM	Flex60_GT	Flex60_ST	Flex90_Nat	Flex90_LMM	Flex90_GT	Flex90_ST	Flex120_Nat	Flex120_LMM	Flex120_GT	Flex120_ST
K01	-0.152541	-0.868274	-1.11418	-1.20285	-0.783084	-1.16891	-1.23494	-2.04968	-0.979785	-0.498166	-1.0778	-1.98967	0.897568	1.90297	1.83869	0.36123	5.27631	6.79008	6.97964	5.40647
K02	0.689323	0.697231	-0.0141949	-0.116535	0.361195	-0.0565021	-0.652158	-0.735896	0.312532	-0.929137	-1.05718	-1.30181	1.04068	-1.00468	-0.864764	-1.23463	4.29615	3.00917	2.56616	2.70219
K03	0.0434508	-0.583808	-0.402139	-0.666448	1.19008	-1.2136	0.305457	-0.354058	2.51065	-1.52244	0.983535	0.110028	4.36013	-0.147165	3.04346	2.06739	7.38993	-0.974479	2.13131	0.612383
K04	0.771185	0.917083	0.669766	0.650856	1.32532	2.17758	2.22557	0.803426	2.05948	3.29685	3.94135	1.16813	2.86995	3.86589	4.8007	1.68049	5.7461	6.23229	6.99815	4.35403
K05	-0.455005	-0.298929	-0.104029	0.551018	-2.29705	-1.71161	-1.61231	-2.82212	-4.37916	-3.60789	-2.94359	-5.15019	-4.61715	-3.76382	-2.68753	-5.45693	-4.12095	-3.76441	-1.83131	-7.29715
K06	-0.389183	-1.34289	-1.57015	-1.16968	-2.74807	-2.73449	-4.53742	-1.92792	-4.68938	-4.14158	-7.29883	-2.97511	-4.44405	-3.5701	-7.26262	-2.31958	-0.658855	0.297663	-3.02543	1.5955
K07	0.383182	0.388951	0.238065	0.258528	-1.45829	-0.0263229	-0.0147532	-0.392586	-3.72042	-0.554631	-0.293569	-1.06938	-4.38457	-0.536749	0.0922758	-0.943521	-2.20822	1.75203	2.76152	1.76115
K08	0.534929	0.430423	0.193979	-0.0520566	0.612933	0.719755	0.260883	-0.141739	0.850498	0.21851	-0.236461	-0.803435	2.7536	1.52558	1.18981	0.457343	7.40085	6.10717	5.84866	5.24142
K09	-0.10862	-0.0510977	-0.276333	-0.0594013	1.66165	0.787249	0.780839	1.17925	2.36456	0.864229	1.04141	1.60523	3.55443	1.76394	1.83102	2.59563	6.21384	4.5165	4.45314	5.59283
K10	0.170284	-0.115284	0.580647	0.755255	-0.302377	-3.58661	-0.0320095	-2.02761	-0.372919	-6.17743	-0.0867589	-4.00613	0.776975	-6.59332	0.554871	-4.3222	4.62745	-1.86911	3.99135	-0.431017
K11	0.179899	0.439872	0.13925	-0.0311766	-2.17606	-0.129191	-1.25447	-1.78225	-4.57806	-1.41048	-3.13363	-3.8102	-5.38204	-1.62668	-3.57134	-4.26093	-4.63452	-0.878462	-2.80811	-3.50254
K12	0.0731935	0.407239	0.656673	0.968899	-3.45917	-3.87602	-4.07131	-3.38934	-5.32093	-6.62081	-6.96996	-6.06814	-5.52607	-6.78329	-7.16263	-6.30207	-0.791438	-1.73971	-1.85315	-1.48284
K13	-0.0717076	-1.59523	-0.155755	0.445825	2.52547	1.48221	1.21829	0.909375	4.6674	3.03103	2.54751	2.15147	5.9486	4.47609	4.21305	3.24487	8.16545	7.07302	7.39963	5.88824
K14	-0.347871	-3.94827	-1.03338	-1.07811	9.77994	8.39146	8.749	9.3499	14.6028	10.9017	13.968	14.3235	15.6418	11.5262	14.2709	14.4767	15.8169	11.6629	14.2825	14.4743
MEAN	0.0943227	-0.394499	-0.156556	-0.0532766	0.302319	-0.0674994	0.00933397	-0.241519	0.23766	-0.51073	-0.0439983	-0.558267	0.96356	0.0739191	0.734706	0.00312888	3.75136	2.72962	3.42101	2.49393
MEAN+STD	0.48327	0.875909	0.524818	0.675501	3.57865	2.96544	3.13541	2.85893	5.47488	3.90897	5.08451	4.39993	6.76015	4.85512	6.13698	5.18004	9.38746	7.19321	8.26581	7.64747
MEAN-STD	-0.294624	-1.66491	-0.837929	-0.782055	-2.97401	-3.10044	-3.11675	-3.34196	-4.99956	-4.93043	-5.1725	-5.51646	-4.83303	-4.70729	-4.66757	-5.17379	-1.88474	-1.73398	-1.42379	-2.65961
MEDIAN	0.0583222	-0.083191	-0.0591121	-0.0416166	0.0294087	-0.0928468	-0.0233813	-0.564241	-0.0301939	-0.741884	-0.265015	-1.18559	0.969123	-0.341957	0.872341	-0.291145	4.95188	2.3806	3.37643	2.23167
25QUARTILE	-0.152541	-0.868274	-0.402139	-0.666448	-2.17606	-1.71161	-1.25447	-2.02761	-4.37916	-3.60789	-2.94359	-3.8102	-4.44405	-3.5701	-2.68753	-4.26093	-0.791438	-0.974479	-1.83131	-0.431017
75QUARTILE	0.383182	0.430423	0.238065	0.551018	1.32532	0.787249	0.780839	0.803426	2.36456	0.864229	1.04141	1.16813	3.55443	1.90297	3.04346	2.06739	7.38993	6.23229	6.97964	5.40647
MIN	-0.455005	-3.94827	-1.57015	-1.20285	-3.45917	-3.87602	-4.53742	-3.38934	-5.32093	-6.62081	-7.29883	-6.06814	-5.52607	-6.78329	-7.26262	-6.30207	-4.63452	-3.76441	-3.02543	-7.29715
MAX	0.771185	0.917083	0.669766	0.968899	9.77994	8.39146	8.749	9.3499	14.6028	10.9017	13.968	14.3235	15.6418	11.5262	14.2709	14.4767	15.8169	11.6629	14.2825	14.4743

## Sheet: ERVal
	Flex0_Nat	Flex0_LMM	Flex0_GT	Flex0_ST	Flex30_Nat	Flex30_LMM	Flex30_GT	Flex30_ST	Flex60_Nat	Flex60_LMM	Flex60_GT	Flex60_ST	Flex90_Nat	Flex90_LMM	Flex90_GT	Flex90_ST	Flex120_Nat	Flex120_LMM	Flex120_GT	Flex120_ST
K01	-0.777658	-1.98467	-1.72419	-2.23796	-1.7774	-2.03452	-1.73772	-2.8028	-1.79992	-1.73687	-1.73099	-2.72845	0.200921	1.22168	0.367629	-0.17121	4.68812	6.06119	6.27154	4.94313
K02	0.267117	-0.147984	-0.512951	-0.657907	-0.218728	-1.09563	-1.44136	-1.57929	-0.346529	-1.6288	-1.71017	-1.89447	0.261523	-1.69254	-1.49394	-1.92233	2.93374	-1.49196	-2.04718	-1.07108
K03	-0.465539	-1.20358	-0.88662	-1.35661	0.538554	-1.79491	-0.196655	-1.12487	2.0475	-2.06855	0.575865	-0.47619	3.56816	-0.882909	2.40841	1.09339	1.0743	-4.42167	-1.52034	-2.10511
K04	0.048702	0.0861808	-0.0764244	-0.153577	-0.145789	0.120312	0.238419	-0.794825	0.72817	1.59814	2.40294	-0.111913	2.13771	2.92437	3.94426	0.834553	5.00516	5.44038	6.24016	3.71269
K05	-0.739787	-0.864001	-0.770367	-0.360336	-3.30427	-2.60492	-2.19392	-3.65986	-5.03297	-4.20463	-3.36155	-5.84878	-5.22647	-4.34921	-3.36885	-7.75468	-5.0464	-6.43318	-6.50724	-8.99802
K06	-0.910041	-2.10724	-2.18991	-1.99134	-3.39145	-3.45188	-5.35908	-2.53939	-5.21565	-4.67256	-7.87992	-3.47537	-4.86349	-4.00784	-7.74218	-2.74041	-1.10113	-0.106014	-3.48643	1.14401
K07	-1.57463	-0.696964	-0.385508	-0.354258	-2.23404	-0.953384	-1.2792	-1.41912	-4.27982	-1.04537	-1.21782	-1.63565	-4.85075	-1.0286	-0.649893	-1.41125	-3.50687	1.05085	2.03868	1.32515
K08	-0.0923189	-0.313704	-0.44166	-0.571625	-0.252033	-0.213597	-0.60719	-0.928084	0.184482	-0.512226	-0.777391	-1.33176	2.36023	1.04121	0.781101	-0.0257357	7.04986	5.66229	5.46998	4.78418
K09	-0.225545	-0.810655	-0.772451	-0.464521	0.461692	0.189748	0.237948	0.644762	0.993832	0.353672	0.51887	1.0561	1.92188	1.33903	1.39065	2.10569	1.88422	-0.686207	-0.339915	5.0023
K10	-0.418754	-1.02996	0.0320629	-0.0545443	-0.955799	-4.50001	-0.731	-2.91075	-0.984325	-6.70865	-0.685485	-4.49743	0.148449	-7.08761	0.123821	-4.76973	3.98103	-2.57607	3.34089	-1.06736
K11	-0.700188	-0.394249	-0.611717	-0.711679	-3.00902	-0.777592	-1.86077	-2.45179	-5.12689	-1.96157	-3.65896	-4.33547	-5.88051	-2.11656	-4.02885	-4.74712	-5.2784	-1.56537	-3.53648	-4.20435
K12	-0.285002	0.0889916	-0.272378	0.353714	-4.3304	-4.93173	-4.98144	-4.24463	-5.93495	-7.29928	-7.52659	-6.7942	-6.04613	-7.52805	-7.7644	-6.91218	-1.58343	-2.5936	-2.61853	-2.19466
K13	-0.675669	-0.730258	-0.81191	-0.571173	1.78902	0.811147	0.537956	0.0692664	4.12201	2.44945	1.94508	1.26252	5.36693	3.89292	3.53785	2.44666	7.33606	6.49924	6.67607	5.33221
K14	-1.02973	-0.620439	-1.37619	-1.75845	5.49823	5.6469	6.78316	8.52568	9.39499	8.1585	10.4877	13.4707	11.2769	9.16235	11.8904	13.4811	11.6796	9.15425	12.0313	13.4675
MEAN	-0.541361	-0.766324	-0.771444	-0.777876	-0.809388	-1.11358	-0.899346	-1.08684	-0.803577	-1.37705	-0.901314	-1.2386	0.0268136	-0.65084	-0.0431404	-0.749521	2.0797	0.999581	1.57232	1.43361
MEAN+STD	-0.0633643	-0.100338	-0.149525	-0.0107495	1.73538	1.49748	1.9369	2.00206	3.481	2.56133	3.57672	3.64374	5.0521	3.79681	4.98284	4.45855	7.07904	5.73092	6.82518	6.84302
MEAN-STD	-1.01936	-1.43231	-1.39336	-1.545	-3.35415	-3.72463	-3.7356	-4.17573	-5.08815	-5.31543	-5.37935	-6.12093	-4.99847	-5.09849	-5.06913	-5.95759	-2.91964	-3.73176	-3.68053	-3.9758
MEDIAN	-0.570604	-0.713611	-0.691042	-0.571399	-0.603916	-1.02451	-1.0051	-1.4992	-0.665427	-1.68284	-0.997603	-1.76506	0.231222	-0.955752	0.245725	-0.791229	2.40898	-0.396111	0.849381	1.23458
25QUARTILE	-0.777658	-1.02996	-0.88662	-1.35661	-3.00902	-2.60492	-1.86077	-2.8028	-5.03297	-4.20463	-3.36155	-4.33547	-4.86349	-4.00784	-3.36885	-4.74712	-1.58343	-2.57607	-2.61853	-2.10511
75QUARTILE	-0.225545	-0.313704	-0.385508	-0.354258	0.461692	0.120312	0.237948	-0.794825	0.993832	0.353672	0.575865	-0.111913	2.36023	1.33903	2.40841	1.09339	5.00516	5.66229	6.24016	4.94313
MIN	-1.57463	-2.10724	-2.18991	-2.23796	-4.3304	-4.93173	-5.35908	-4.24463	-5.93495	-7.29928	-7.87992	-6.7942	-6.04613	-7.52805	-7.7644	-7.75468	-5.2784	-6.43318	-6.50724	-8.99802
MAX	0.267117	0.0889916	0.0320629	0.353714	5.49823	5.6469	6.78316	8.52568	9.39499	8.1585	10.4877	13.4707	11.2769	9.16235	11.8904	13.4811	11.6796	9.15425	12.0313	13.4675

## Sheet: Val
	Flex0_Nat	Flex0_LMM	Flex0_GT	Flex0_ST	Flex30_Nat	Flex30_LMM	Flex30_GT	Flex30_ST	Flex60_Nat	Flex60_LMM	Flex60_GT	Flex60_ST	Flex90_Nat	Flex90_LMM	Flex90_GT	Flex90_ST	Flex120_Nat	Flex120_LMM	Flex120_GT	Flex120_ST
K01	-0.654886	-2.22495	-1.67933	-1.93156	-1.53676	-2.36883	-2.41159	-3.20065	-1.93495	-2.68779	-3.22752	-4.09527	-0.913632	-2.68525	-3.16771	-4.09556	1.74204	-1.4932	-0.555651	-1.26017
K02	0.17143	-0.23515	-0.752333	-0.84619	-1.08614	-2.51257	-2.70363	-2.9068	-1.62442	-4.28047	-4.25901	-4.59213	-1.95299	-5.05501	-4.74867	-5.23388	-0.510319	-2.97632	-2.05663	-2.99337
K03	-0.584607	-1.03189	-0.864033	-1.35782	-0.451845	-2.89903	-1.23276	-2.30763	-0.823498	-5.1983	-2.53191	-3.72635	-1.00653	-6.31549	-3.1589	-4.34201	0.410858	-5.21499	-1.99927	-3.04775
K04	-0.319519	-0.363155	-0.580397	-0.54115	-2.27947	-2.43974	-2.01306	-3.27052	-2.40586	-2.7717	-1.92626	-4.0565	-2.38336	-2.7302	-1.62309	-4.24555	-0.357484	-1.81374	-0.722935	-3.37591
K05	-0.620931	-0.636547	-0.504586	-0.333046	-3.01135	-3.71724	-3.31782	-4.83916	-5.10502	-7.34963	-6.92053	-9.65809	-7.0463	-8.68128	-8.13107	-10.8878	-6.64496	-8.5864	-6.76896	-9.80344
K06	-0.748907	-2.04042	-2.24647	-1.67844	-3.05298	-3.25651	-5.07944	-2.52141	-4.9156	-4.44427	-7.66537	-3.57011	-4.65144	-3.74532	-7.44296	-2.76751	-6.0789	-8.51981	-13.3065	-3.10031
K07	-0.913136	-0.966952	-0.30949	-0.444924	-2.60238	-1.79774	-1.57085	-2.00259	-4.32751	-3.62729	-4.23706	-2.63308	-4.83848	-4.62946	-5.06234	-2.21032	-4.83349	-4.63334	-4.15411	0.451975
K08	-0.058327	-0.27112	-0.382475	-0.3614	-0.0585495	-1.24991	-1.34212	-1.32425	0.295727	-2.45041	-2.56246	-2.09522	2.40931	-2.31203	-2.42084	-1.10438	6.80323	0.557138	0.596948	3.62374
K09	-0.365167	-0.734419	-0.874928	-0.663086	0.308289	0.170626	0.237497	0.860191	0.261057	-0.634069	-0.407779	0.739332	0.20127	-1.60207	-1.30898	0.424206	0.224719	-1.87309	-1.77524	0.509187
K10	-0.407696	-1.05278	-0.795576	-0.17709	-1.37654	-5.54496	-1.50849	-3.55193	-2.00456	-8.67333	-2.4321	-6.02176	-1.84581	-9.48476	-2.50018	-6.67912	0.39066	-8.95137	-1.36202	-5.62395
K11	-0.681465	-0.564622	-0.729923	-0.958832	-4.04077	-2.3194	-3.29658	-3.79451	-6.33254	-4.16431	-5.57995	-6.23983	-7.86566	-5.3062	-7.0145	-7.67551	-8.12371	-5.71726	-7.29006	-7.98733
K12	-0.154977	-0.759606	-0.26876	0.264473	-4.78316	-6.25854	-6.02877	-4.73382	-6.63237	-10.1704	-10.0147	-7.54312	-7.10872	-11.199	-10.9559	-9.5842	-6.50595	-8.98483	-8.24299	-8.05128
K13	-0.850601	-1.29973	-1.18315	-0.907955	0.401	-0.987223	-1.17116	-1.06259	0.848102	-1.31614	-1.53603	-1.94353	0.932876	-1.69611	-1.74182	-2.43977	0.921135	-1.82139	-1.76778	-2.50228
K14	-2.23061	-1.37962	-1.71163	-1.52982	4.94251	5.44961	5.05433	5.99318	9.29056	9.14102	9.45898	10.645	10.8706	10.0365	10.5604	12.084	11.0454	9.84396	10.5053	11.7572
MEAN	-0.601386	-0.96864	-0.92022	-0.81906	-1.33058	-2.12367	-1.8846	-2.04732	-1.81506	-3.47336	-3.13155	-3.19934	-1.79992	-3.95755	-3.47976	-3.48268	-0.822626	-3.58462	-2.77857	-2.24312
MEAN+STD	-0.039139	-0.362273	-0.332487	-0.194364	1.07303	0.626926	0.695111	0.70926	2.21345	1.04991	1.35688	1.53987	3.01495	1.0556	1.48498	2.00216	4.55716	1.43108	2.63546	3.1978
MEAN-STD	-1.16363	-1.57501	-1.50795	-1.44375	-3.73419	-4.87428	-4.46432	-4.8039	-5.84357	-7.99663	-7.61998	-7.93855	-6.61479	-8.9707	-8.4445	-8.96751	-6.20241	-8.60031	-8.19259	-7.68405
MEDIAN	-0.602769	-0.863279	-0.773954	-0.754638	-1.45665	-2.40428	-1.79196	-2.71411	-1.96976	-3.8958	-2.89499	-3.89143	-1.8994	-4.18739	-3.16331	-4.17055	-0.0663826	-3.80483	-1.88726	-3.02056
25QUARTILE	-0.748907	-1.29973	-1.18315	-1.35782	-3.01135	-3.25651	-3.29658	-3.55193	-4.9156	-5.1983	-5.57995	-6.02176	-4.83848	-6.31549	-7.0145	-6.67912	-6.0789	-8.51981	-6.76896	-5.62395
75QUARTILE	-0.319519	-0.564622	-0.504586	-0.3614	-0.0585495	-1.24991	-1.23276	-1.32425	0.261057	-2.45041	-1.92626	-2.09522	0.20127	-2.31203	-1.74182	-2.21032	0.921135	-1.81374	-0.722935	0.451975
MIN	-2.23061	-2.22495	-2.24647	-1.93156	-4.78316	-6.25854	-6.02877	-4.83916	-6.63237	-10.1704	-10.0147	-9.65809	-7.86566	-11.199	-10.9559	-10.8878	-8.12371	-8.98483	-13.3065	-9.80344
MAX	0.17143	-0.23515	-0.26876	0.264473	4.94251	5.44961	5.05433	5.99318	9.29056	9.14102	9.45898	10.645	10.8706	10.0365	10.5604	12.084	11.0454	9.84396	10.5053	11.7572
