# Supplementary material for: Autologous semitendinosus meniscus graft significantly improves knee joint kinematics and the tibiofemoral contact after complete lateral meniscectomy
Source: Knee Surg Sports Traumatol Arthrosc. 2023 Jan 5;31(7):2956–65. doi: 10.1007/s00167-022-07300-z (PMC10276070; doi:10.1007/s00167-022-07300-z)
Supplement: Supplementary file 3 — Supplementary file3 (XLSX 27 KB) [file 167_2022_7300_MOESM3_ESM.xlsx]

## Sheet: 0
	Flex0_Nat	Flex0_LMM	Flex0_GT	Flex0_ST	Flex30_Nat	Flex30_LMM	Flex30_GT	Flex30_ST	Flex60_Nat	Flex60_LMM	Flex60_GT	Flex60_ST	Flex90_Nat	Flex90_LMM	Flex90_GT	Flex90_ST	Flex120_Nat	Flex120_LMM	Flex120_GT	Flex120_ST
K01	315.485	268.806	313.875	339.629	254.319	294.56	310.656	338.019	199.592	273.635	310.656	326.752	159.352	265.587	315.485	371.821	111.063	273.635	317.094	321.923
K02	338.019	125.55	141.646	56.3365	286.512	146.475	181.887	78.8712	225.346	104.625	159.352	83.7	128.769	59.5558	136.817	86.9192	93.3577	11.2673	120.721	103.015
K03	302.608	99.7962	91.7481	40.2404	312.265	115.892	103.015	38.6308	284.902	104.625	104.625	43.4596	220.517	85.3096	109.454	51.5077	222.127	64.3846	122.331	51.5077
K04	379.869	120.721	75.6519	107.844	349.287	136.817	165.79	117.502	255.929	114.283	146.475	109.454	239.833	101.406	135.208	96.5769	288.121	61.1654	86.9192	69.2135
K05	445.863	273.635	304.217	191.544	309.046	193.154	325.142	212.469	212.469	173.838	209.25	236.613	107.844	131.988	204.421	222.127	135.208	123.94	218.908	206.031
K06	244.662	33.8019	183.496	197.983	217.298	22.5346	254.319	214.079	273.635	35.4115	233.394	212.469	354.115	90.1385	152.913	191.544	309.046	77.2615	246.271	252.71
K07	140.037	57.9462	16.0962	40.2404	106.235	69.2135	61.1654	88.5288	62.775	65.9942	91.7481	99.7962	136.817	53.1173	46.6788	114.283	96.5769	22.5346	11.2673	46.6788
K08	136.817	123.94	109.454	90.1385	131.988	149.694	117.502	217.298	138.427	206.031	156.133	220.517	143.256	162.571	181.887	297.779	148.085	128.769	119.112	265.587
K09	262.367	61.1654	33.8019	53.1173	350.896	85.3096	86.9192	119.112	373.431	90.1385	94.9673	120.721	404.013	93.3577	99.7962	177.058	288.121	86.9192	112.673	197.983
K10	383.088	169.01	202.812	194.763	389.527	156.133	160.962	83.7	323.533	135.208	86.9192	67.6038	276.854	115.892	103.015	69.2135	209.25	117.502	94.9673	94.9673
K11	457.131	127.16	104.625	159.352	428.158	111.063	143.256	241.442	244.662	94.9673	111.063	206.031	212.469	74.0423	77.2615	140.037	180.277	59.5558	65.9942	72.4327
K12	257.538	106.235	186.715	220.517	305.827	154.523	189.935	218.908	236.613	151.304	202.812	218.908	235.004	149.694	228.565	199.592	197.983	143.256	226.956	220.517
K13	128.769	96.5769	101.406	75.6519	204.421	130.379	178.667	196.373	199.592	106.235	152.913	193.154	175.448	82.0904	127.16	202.812	146.475	72.4327	103.015	159.352
K14	228.565	78.8712	80.4808	56.3365	370.212	112.673	130.379	64.3846	326.752	128.769	199.592	101.406	291.34	99.7962	218.908	133.598	294.56	32.1923	188.325	88.5288
MEAN	287.201	124.515	139.002	130.264	286.856	134.173	172.114	159.237	239.833	127.505	161.421	160.042	220.402	111.753	152.684	168.205	194.304	91.0582	145.325	153.603
MEAN+STD	395.179	195.52	229.097	219.497	381.421	196.754	250.506	245.587	319.111	187.433	225.764	241.318	308.203	166.055	223.636	257.655	271.072	157.24	227.839	243.783
MEAN-STD	179.224	53.5106	48.9062	41.031	192.292	71.5916	93.7218	72.8872	160.554	67.5762	97.0788	78.7658	132.601	57.4515	81.7315	78.7549	117.535	24.8764	62.8113	63.4235
MEDIAN	282.488	113.478	107.039	98.9913	307.437	133.598	163.376	157.742	240.637	110.259	154.523	156.938	216.493	96.5769	136.012	158.547	189.13	74.8471	119.916	131.184
25QUARTILE	228.565	78.8712	80.4808	56.3365	217.298	111.063	117.502	83.7	199.592	94.9673	104.625	99.7962	143.256	82.0904	103.015	96.5769	135.208	59.5558	94.9673	72.4327
75QUARTILE	379.869	127.16	186.715	194.763	350.896	154.523	189.935	217.298	284.902	151.304	202.812	218.908	276.854	131.988	204.421	202.812	288.121	123.94	218.908	220.517
MIN	128.769	33.8019	16.0962	40.2404	106.235	22.5346	61.1654	38.6308	62.775	35.4115	86.9192	43.4596	107.844	53.1173	46.6788	51.5077	93.3577	11.2673	11.2673	46.6788
MAX	457.131	273.635	313.875	339.629	428.158	294.56	325.142	338.019	373.431	273.635	310.656	326.752	404.013	265.587	315.485	371.821	309.046	273.635	317.094	321.923

## Sheet: ER
	Flex0_Nat	Flex0_LMM	Flex0_GT	Flex0_ST	Flex30_Nat	Flex30_LMM	Flex30_GT	Flex30_ST	Flex60_Nat	Flex60_LMM	Flex60_GT	Flex60_ST	Flex90_Nat	Flex90_LMM	Flex90_GT	Flex90_ST	Flex120_Nat	Flex120_LMM	Flex120_GT	Flex120_ST
K01	244.662	225.346	313.875		249.49	233.394	273.635		276.854	217.298	280.073		265.587	207.64	276.854		152.913	202.812	280.073
K02	331.581	127.16	169.01	49.8981	339.629	117.502	197.983	53.1173	289.731	103.015	199.592	51.5077	300.998	111.063	209.25	86.9192	302.608	109.454	207.64	131.988
K03	268.806	101.406	99.7962	38.6308	244.662	103.015	146.475	48.2885	251.1	93.3577	114.283	43.4596	318.704	98.1865	101.406	38.6308	272.025	75.6519	156.133	46.6788
K04	218.908	96.5769	104.625	130.379	278.463	74.0423	88.5288	170.619	239.833	96.5769	103.015	112.673	309.046	88.5288	103.015	99.7962	397.575	88.5288	82.0904	74.0423
K05	526.344	70.8231	138.427	177.058	313.875	69.2135	144.865	206.031	259.148	223.737	206.031	212.469	263.977	169.01	243.052	178.667	135.208	109.454	228.565	181.887
K06	217.298	22.5346	215.688	206.031	177.058	24.1442	209.25	235.004	194.763	32.1923	217.298	231.785	188.325	32.1923	191.544	206.031	286.512	35.4115	204.421	236.613
K07	107.844	61.1654	80.4808	86.9192	128.769	99.7962	112.673	120.721	35.4115	86.9192	98.1865	98.1865	188.325	120.721	94.9673	88.5288	77.2615	69.2135	20.925	48.2885
K08	210.86	96.5769	83.7	96.5769	206.031	107.844	119.112	169.01	175.448	88.5288	106.235	106.235	165.79	127.16	144.865	143.256	156.133	160.962	167.4	83.7
K09	197.983	72.4327	45.0692	43.4596	226.956	85.3096	96.5769	112.673	283.292	85.3096	80.4808	86.9192	405.623	111.063	122.331	135.208	383.088	101.406	131.988	197.983
K10	275.244	123.94	181.887	170.619	315.485	123.94	181.887	164.181	323.533	106.235	172.229	136.817	373.431	138.427	123.94	94.9673	360.554	162.571	111.063	94.9673
K11	420.11	120.721	119.112	157.742	383.088	127.16	123.94	225.346	355.725	91.7481	83.7	83.7	362.163	90.1385	82.0904	72.4327	387.917	94.9673	88.5288	88.5288
K12	262.367	140.037	197.983	210.86	300.998	146.475	177.058	207.64	206.031	144.865	173.838	196.373	296.169	140.037	167.4	178.667	276.854	138.427	177.058	167.4
K13	165.79	114.283	99.7962	115.892	143.256	106.235	131.988	120.721	127.16	86.9192	77.2615	82.0904	197.983	99.7962	94.9673	90.1385	138.427	114.283	90.1385	91.7481
K14	206.031	69.2135	67.6038	51.5077	268.806	96.5769	104.625	78.8712	429.767	120.721	115.892	96.5769	354.115	96.5769	185.106	107.844	300.998	53.1173	207.64	111.063
MEAN	260.988	103.015	136.932	118.121	255.469	108.189	150.614	147.094	246.271	112.673	144.865	118.369	285.017	116.467	152.913	117.007	259.148	108.304	153.833	119.607
MEAN+STD	367.306	150.429	209.084	180.508	329.561	154.884	202.445	210.432	343.93	164.355	207.81	178.086	361.723	157.498	213.749	165.297	366.984	154.016	224.019	179.008
MEAN-STD	154.669	55.6016	64.7809	55.734	181.377	61.4946	98.7834	83.7557	148.613	60.9916	81.9208	58.6513	208.311	75.4366	92.0781	68.7165	151.312	62.592	83.647	60.2057
MEDIAN	231.785	98.9913	111.868	115.892	259.148	104.625	138.427	164.181	255.124	94.9673	115.088	98.1865	298.584	111.063	134.403	99.7962	281.683	105.43	161.766	94.9673
25QUARTILE	206.031	70.8231	83.7	51.1053	206.031	85.3096	112.673	104.223	194.763	86.9192	98.1865	83.2976	197.983	96.5769	101.406	88.1264	152.913	75.6519	90.1385	81.2856
75QUARTILE	275.244	123.94	181.887	172.229	313.875	123.94	181.887	206.433	289.731	120.721	199.592	151.706	354.115	138.427	191.544	152.109	360.554	138.427	207.64	171.022
MIN	107.844	22.5346	45.0692	38.6308	128.769	24.1442	88.5288	48.2885	35.4115	32.1923	77.2615	43.4596	165.79	32.1923	82.0904	38.6308	77.2615	35.4115	20.925	46.6788
MAX	526.344	225.346	313.875	210.86	383.088	233.394	273.635	235.004	429.767	223.737	280.073	231.785	405.623	207.64	276.854	206.031	397.575	202.812	280.073	236.613

## Sheet: ERVal
	Flex0_Nat	Flex0_LMM	Flex0_GT	Flex0_ST	Flex30_Nat	Flex30_LMM	Flex30_GT	Flex30_ST	Flex60_Nat	Flex60_LMM	Flex60_GT	Flex60_ST	Flex90_Nat	Flex90_LMM	Flex90_GT	Flex90_ST	Flex120_Nat	Flex120_LMM	Flex120_GT	Flex120_ST
K01	320.313	212.469	280.073	338.019	288.121	225.346	276.854	328.362	272.025	230.175	278.463	326.752	281.683	231.785	270.415	331.581	209.25	230.175	278.463	325.142
K02	347.677	143.256	146.475	69.2135	349.287	135.208	212.469	64.3846	341.238	122.331	202.812	75.6519	320.313	146.475	218.908	128.769	323.533	40.2404	119.112	114.283
K03	275.244	112.673	120.721	38.6308	262.367	119.112	149.694	48.2885	280.073	107.844	123.94	40.2404	346.067	107.844	107.844	43.4596	191.544	65.9942	138.427	46.6788
K04	300.998	127.16	151.304	138.427	347.677	109.454	109.454	172.229	243.052	128.769	111.063	130.379	378.26	112.673	109.454	106.235	402.404	141.646	133.598	175.448
K05	524.735	103.015	130.379	156.133	402.404	101.406	183.496	212.469	373.431	235.004	233.394	239.833	278.463	175.448	268.806	123.94	119.112	107.844	223.737	193.154
K06	223.737	25.7538	212.469	238.223	185.106	27.3635	230.175	236.613	225.346	28.9731	223.737	238.223	206.031	37.0212	181.887	215.688	207.64	28.9731	178.667	210.86
K07	135.208	77.2615	82.0904	83.7	167.4	96.5769	119.112	136.817	117.502	78.8712	107.844	111.063	235.004	125.55	135.208	99.7962	244.662	107.844	59.5558	65.9942
K08	214.079	90.1385	93.3577	188.325	197.983	115.892	123.94	114.283	201.202	90.1385	107.844	127.16	196.373	135.208	149.694	165.79	191.544	156.133	140.037	111.063
K09	233.394	41.85	45.0692	57.9462	218.908	83.7	91.7481	109.454	239.833	70.8231	72.4327	88.5288	412.062	106.235	120.721	173.838	296.169	83.7	133.598	209.25
K10	312.265	160.962	207.64	215.688	347.677	156.133	206.031	189.935	407.233	143.256	202.812	170.619	466.788	180.277	197.983	140.037	368.602	172.229	159.352	114.283
K11	410.452	131.988	123.94	160.962	370.212	133.598	135.208	189.935	371.821	106.235	93.3577	88.5288	399.185	101.406	94.9673	85.3096	386.308	99.7962	98.1865	96.5769
K12	263.977	157.742	222.127	217.298	309.046	167.4	193.154	218.908	233.394	149.694	196.373	199.592	315.485	151.304	188.325	189.935	315.485	146.475	191.544	189.935
K13	170.619	111.063	106.235	125.55	157.742	111.063	125.55	123.94	131.988	91.7481	88.5288	96.5769	215.688	109.454	103.015	98.1865	189.935	131.988	117.502	85.3096
K14	191.544	41.85	82.0904	64.3846	408.842	57.9462	107.844	82.0904	317.094	96.5769	160.962	94.9673	305.827	90.1385	218.908	117.502	334.8	33.8019	196.373	109.454
MEAN	280.303	109.799	143.141	149.464	286.627	117.157	161.766	159.122	268.231	120.031	157.397	144.865	311.231	129.344	169.01	144.291	270.07	110.489	154.868	146.245
MEAN+STD	382.327	161.812	208.762	234.255	374.934	165.04	217.148	235.855	355.611	176.763	222.282	224.792	394.01	176.207	229.503	214.556	357.912	168.158	210.366	220.81
MEAN-STD	178.279	57.786	77.5192	64.674	198.319	69.274	106.385	82.3888	180.851	63.2992	92.5127	64.9387	228.451	82.4816	108.516	74.0251	182.229	52.8196	99.3702	71.6801
MEDIAN	269.611	111.868	127.16	147.28	298.584	113.478	142.451	154.523	257.538	107.039	142.451	119.112	310.656	119.112	165.79	126.355	270.415	107.844	139.232	114.283
25QUARTILE	214.079	77.2615	93.3577	69.2135	197.983	96.5769	119.112	109.454	225.346	90.1385	107.844	88.5288	235.004	106.235	109.454	99.7962	191.544	65.9942	119.112	96.5769
75QUARTILE	320.313	143.256	207.64	215.688	349.287	135.208	206.031	212.469	341.238	143.256	202.812	199.592	378.26	151.304	218.908	173.838	334.8	146.475	191.544	193.154
MIN	135.208	25.7538	45.0692	38.6308	157.742	27.3635	91.7481	48.2885	117.502	28.9731	72.4327	40.2404	196.373	37.0212	94.9673	43.4596	119.112	28.9731	59.5558	46.6788
MAX	524.735	212.469	280.073	338.019	408.842	225.346	276.854	328.362	407.233	235.004	278.463	326.752	466.788	231.785	270.415	331.581	402.404	230.175	278.463	325.142

## Sheet: Val
	Flex0_Nat	Flex0_LMM	Flex0_GT	Flex0_ST	Flex30_Nat	Flex30_LMM	Flex30_GT	Flex30_ST	Flex60_Nat	Flex60_LMM	Flex60_GT	Flex60_ST	Flex90_Nat	Flex90_LMM	Flex90_GT	Flex90_ST	Flex120_Nat	Flex120_LMM	Flex120_GT	Flex120_ST
K01	313.875	236.613	267.196	321.923	233.394	238.223	288.121	315.485	210.86	223.737	267.196	321.923	169.01	218.908	275.244	354.115	115.892	260.758	272.025	347.677
K02	333.19	127.16	149.694	64.3846	338.019	165.79	210.86	91.7481	199.592	111.063	146.475	91.7481	123.94	77.2615	138.427	80.4808	90.1385	28.9731	123.94	101.406
K03	267.196	104.625	88.5288	43.4596	292.95	125.55	109.454	35.4115	251.1	114.283	101.406	35.4115	223.737	83.7	115.892	45.0692	257.538	75.6519	138.427	43.4596
K04	360.554	149.694	123.94	104.625	304.217	162.571	188.325	188.325	238.223	120.721	151.304	149.694	228.565	99.7962	135.208	140.037	280.073	53.1173	103.015	109.454
K05	540.831	202.812	312.265	201.202	370.212	215.688	341.238	209.25	243.052	194.763	342.848	233.394	119.112	140.037	247.881	193.154	130.379	115.892	214.079	189.935
K06	223.737	61.1654	206.031	215.688	165.79	56.3365	223.737	244.662	197.983	59.5558	228.565	241.442	228.565	65.9942	212.469	209.25	326.752	170.619	194.763	214.079
K07	172.229	99.7962	38.6308	72.4327	152.913	112.673	122.331	117.502	112.673	74.0423	93.3577	131.988	154.523	53.1173	56.3365	120.721	91.7481	30.5827	32.1923	114.283
K08	218.908	135.208	149.694	111.063	241.442	212.469	181.887	247.881	246.271	222.127	173.838	305.827	222.127	172.229	149.694	336.41	235.004	127.16	115.892	212.469
K09	238.223	30.5827	35.4115	43.4596	341.238	77.2615	96.5769	104.625	339.629	82.0904	96.5769	117.502	334.8	83.7	98.1865	201.202	252.71	74.0423	109.454	188.325
K10	379.869	223.737	239.833	210.86	436.206	188.325	172.229	98.1865	354.115	151.304	135.208	75.6519	312.265	131.988	131.988	98.1865	230.175	119.112	119.112	117.502
K11	413.671	128.769	120.721	123.94	400.794	122.331	131.988	226.956	299.388	127.16	122.331	196.373	222.127	94.9673	85.3096	94.9673	177.058	65.9942	69.2135	78.8712
K12	259.148	104.625	214.079	239.833	325.142	156.133	212.469	225.346	255.929	170.619	225.346	206.031	218.908	191.544	207.64	189.935	214.079	178.667	210.86	199.592
K13	151.304	106.235	122.331	72.4327	272.025	128.769	186.715	151.304	222.127	114.283	177.058	152.913	191.544	85.3096	130.379	149.694	186.715	83.7	127.16	141.646
K14	194.763	19.3154	77.2615	40.2404	387.917	61.1654	107.844	70.8231	323.533	61.1654	178.667	111.063	328.362	48.2885	201.202	99.7962	354.115	53.1173	159.352	57.9462
MEAN	290.536	123.595	153.258	133.253	304.447	144.52	183.841	166.25	249.605	130.494	174.298	169.355	219.827	110.489	156.133	165.216	210.17	102.67	142.106	151.189
MEAN+STD	397.763	188.606	237.446	222.139	389.134	201.803	254.199	248.246	313.678	185.715	245.58	254.46	288.164	163.215	219.654	256.275	293.197	167.846	205.125	231.515
MEAN-STD	183.308	58.585	69.0712	44.3678	219.76	87.2379	113.483	84.2548	185.533	75.2722	103.017	84.2492	151.491	57.7625	92.6113	74.1562	127.142	37.4946	79.0873	70.8631
MEDIAN	263.172	116.697	136.817	107.844	314.68	142.451	184.301	169.814	244.662	117.502	162.571	151.304	222.127	90.1385	136.817	144.865	222.127	79.676	125.55	129.574
25QUARTILE	218.908	99.7962	88.5288	64.3846	241.442	112.673	122.331	98.1865	210.86	82.0904	122.331	111.063	169.01	77.2615	115.892	98.1865	130.379	53.1173	109.454	101.406
75QUARTILE	360.554	149.694	214.079	210.86	370.212	188.325	212.469	226.956	299.388	170.619	225.346	233.394	228.565	140.037	207.64	201.202	257.538	127.16	194.763	199.592
MIN	151.304	19.3154	35.4115	40.2404	152.913	56.3365	96.5769	35.4115	112.673	59.5558	93.3577	35.4115	119.112	48.2885	56.3365	45.0692	90.1385	28.9731	32.1923	43.4596
MAX	540.831	236.613	312.265	321.923	436.206	238.223	341.238	315.485	354.115	223.737	342.848	321.923	334.8	218.908	275.244	354.115	354.115	260.758	272.025	347.677
