# Supplementary material for: Autologous semitendinosus meniscus graft significantly improves knee joint kinematics and the tibiofemoral contact after complete lateral meniscectomy
Source: Knee Surg Sports Traumatol Arthrosc. 2023 Jan 5;31(7):2956–65. doi: 10.1007/s00167-022-07300-z (PMC10276070; doi:10.1007/s00167-022-07300-z)
Supplement: Supplementary file 4 — Supplementary file4 (XLSX 34 KB) [file 167_2022_7300_MOESM4_ESM.xlsx]

## Sheet: 0
	Flex0_Nat	Flex0_LMM	Flex0_GT	Flex0_ST	Flex30_Nat	Flex30_LMM	Flex30_GT	Flex30_ST	Flex60_Nat	Flex60_LMM	Flex60_GT	Flex60_ST	Flex90_Nat	Flex90_LMM	Flex90_GT	Flex90_ST	Flex120_Nat	Flex120_LMM	Flex120_GT	Flex120_ST
K01	0.203645	0.496397	0.603231	0.589726	0.18597	0.485946	0.588712	0.609422	0.265428	0.513616	0.653831	0.660953	0.340836	0.52232	0.590571	0.565084	0.243213	0.502335	0.608687	0.608381
K02	0.231159	0.440113	0.3517	0.196239	0.236517	0.29172	0.254535	0.195711	0.289835	0.391628	0.378038	0.190282	0.457104	0.448852	0.427729	0.193581	0.350487	0.491279	0.340415	0.235596
K03	0.339934	0.67178	0.438009	0.501252	0.290053	0.356244	0.257103	0.300729	0.279131	0.25766	0.155716	0.200537	0.347713	0.428047	0.204041	0.199801	0.256554	0.485244	0.232108	0.248057
K04	0.203193	0.210762	0.146553	0.0976898	0.230075	0.286471	0.118403	0.132998	0.298343	0.402423	0.183123	0.163482	0.299215	0.448394	0.19644	0.191198	0.255745	0.562465	0.272051	0.197145
K05	0.192179	0.402367	0.191791	0.205413	0.138424	0.403194	0.13987	0.145985	0.11867	0.268039	0.118042	0.119889	0.189974	0.284381	0.154254	0.186233	0.382171	1.00426	0.547746	0.370937
K06	0.340424	0.681771	0.288358	0.312045	0.330109	1.1072	0.289591	0.301373	0.395914	1.29883	0.275718	0.323892	0.448335	0.762408	0.3283	0.445247	0.542818	1.26263	0.411221	0.451602
K07	0.204222	0.145305	0.0534809	0.226134	0.0819517	0.113636	0.0920036	0.160942	0.0645359	0.239712	0.168727	0.166212	0.0951289	0.27967	0.209505	0.144206	0.296122	0.145589	0.0636691	0.208355
K08	0.324502	0.335913	0.444804	0.235664	0.326844	0.510771	0.729704	0.258748	0.326102	0.331089	0.508031	0.18444	0.307939	0.396529	0.427414	0.156833	0.246406	0.487618	0.647315	0.220401
K09	0.318018	0.439598	0.368128	0.309043	0.216142	0.283919	0.180953	0.132419	0.230325	0.314418	0.173321	0.188388	0.233403	0.41261	0.216379	0.128695	0.337696	0.703568	0.330808	0.222025
K10	0.267982	0.39103	0.390055	0.306549	0.276648	0.274449	0.216435	0.357492	0.348606	0.251879	0.297648	0.444928	0.461766	0.493395	0.484328	0.460389	0.456402	0.705502	0.496991	0.50254
K11	0.28122	0.619834	0.482074	0.323488	0.255783	0.626554	0.31601	0.1903	0.292075	0.518761	0.28048	0.150614	0.311641	0.55038	0.326764	0.140749	0.413754	0.692619	0.554656	0.308412
K12	0.440249	0.505348	0.57616	0.678708	0.199296	0.68479	0.562155	0.659285	0.223387	0.498471	0.509194	0.653311	0.340845	0.509816	0.437242	0.629936	0.573189	0.772536	0.457469	0.650892
K13	0.575666	0.646864	0.63286	0.838381	0.392021	0.546327	0.355313	0.303405	0.42893	0.721239	0.442306	0.275128	0.488444	0.793365	0.45329	0.265608	0.594574	1.21296	0.947449	0.375164
K14	0.610267	1.18234	0.469045	0.531361	0.347712	0.594044	0.241865	0.258914	0.489121	0.698078	0.188501	0.182358	0.607816	0.633014	0.215332	0.194101	0.454492	0.318643	0.279056	0.238523
MEAN	0.323761	0.512102	0.388303	0.382264	0.250539	0.468947	0.31019	0.286266	0.289315	0.478989	0.309477	0.278887	0.352154	0.49737	0.333685	0.27869	0.385973	0.66766	0.442117	0.345574
MEAN+STD	0.457853	0.764337	0.559986	0.59486	0.335332	0.71429	0.500133	0.450544	0.401592	0.762749	0.473933	0.459472	0.484981	0.649162	0.470249	0.449121	0.509647	0.984926	0.660293	0.498977
MEAN-STD	0.189669	0.259866	0.216621	0.169668	0.165746	0.223605	0.120246	0.121987	0.177037	0.195229	0.145021	0.0983014	0.219327	0.345578	0.197121	0.108259	0.262299	0.350394	0.223942	0.19217
MEDIAN	0.299619	0.468255	0.414032	0.310544	0.24615	0.44457	0.255819	0.258831	0.290955	0.397026	0.278099	0.189335	0.340841	0.471123	0.327532	0.193841	0.366329	0.627542	0.434345	0.278235
25QUARTILE	0.204222	0.39103	0.288358	0.226134	0.199296	0.286471	0.180953	0.160942	0.230325	0.268039	0.173321	0.166212	0.299215	0.41261	0.209505	0.156833	0.256554	0.487618	0.279056	0.222025
75QUARTILE	0.340424	0.646864	0.482074	0.531361	0.326844	0.594044	0.355313	0.303405	0.348606	0.518761	0.442306	0.323892	0.457104	0.55038	0.437242	0.445247	0.456402	0.772536	0.554656	0.451602
MIN	0.192179	0.145305	0.0534809	0.0976898	0.0819517	0.113636	0.0920036	0.132419	0.0645359	0.239712	0.118042	0.119889	0.0951289	0.27967	0.154254	0.128695	0.243213	0.145589	0.0636691	0.197145
MAX	0.610267	1.18234	0.63286	0.838381	0.392021	1.1072	0.729704	0.659285	0.489121	1.29883	0.653831	0.660953	0.607816	0.793365	0.590571	0.629936	0.594574	1.26263	0.947449	0.650892

## Sheet: ER
	Flex0_Nat	Flex0_LMM	Flex0_GT	Flex0_ST	Flex30_Nat	Flex30_LMM	Flex30_GT	Flex30_ST	Flex60_Nat	Flex60_LMM	Flex60_GT	Flex60_ST	Flex90_Nat	Flex90_LMM	Flex90_GT	Flex90_ST	Flex120_Nat	Flex120_LMM	Flex120_GT	Flex120_ST
K01	0.244539	0.471502	0.605818		0.255905	0.473289	0.648255		0.308629	0.54065	0.631251		0.316107	0.575192	0.636049		0.208741	0.552846	0.610504
K02	0.279122	0.546378	0.36093	0.233468	0.262535	0.640506	0.340063	0.126642	0.313529	0.722677	0.391976	0.144153	0.329085	0.604226	0.321181	0.208151	0.288202	0.579219	0.333933	0.24514
K03	0.461564	0.931936	0.648059	0.611668	0.441194	0.814224	0.407769	0.445866	0.348571	0.620355	0.426127	0.384852	0.256453	0.432711	0.352654	0.542938	0.308929	0.389957	0.230089	0.160474
K04	0.342363	0.294048	0.149156	0.139942	0.355941	0.650679	0.484944	0.207388	0.395491	0.591891	0.451066	0.326611	0.289179	0.516308	0.399251	0.309092	0.200041	0.318309	0.209402	0.120516
K05	0.257977	0.570697	0.266033	0.213803	0.170971	0.410607	0.253965	0.19536	0.104355	0.283973	0.182531	0.122539	0.24232	0.487053	0.136464	0.105224	0.342185	0.651721	0.17928	0.269592
K06	0.357077	0.369943	0.258753	0.307717	0.279463	0.290077	0.279053	0.308461	0.250602	0.271221	0.27476	0.299971	0.354451	0.282712	0.279495	0.29326	0.411721	0.306425	0.318171	0.292546
K07	0.271782	0.232359	0.121513	0.183031	0.11467	0.380395	0.163056	0.246917	0.0643058	0.306913	0.191837	0.227794	0.0877938	0.152185	0.0973263	0.202083	0.0828013	0.103292	0.0634186	0.240662
K08	0.313823	0.655085	0.660698	0.579949	0.322546	0.740556	0.801535	0.471299	0.369334	0.605612	0.654055	0.433476	0.326582	0.444823	0.37982	0.274779	0.340559	0.319142	0.297493	0.124483
K09	0.373032	0.659774	0.555524	0.415949	0.393192	0.75095	0.553729	0.258564	0.265306	0.707231	0.653161	0.390765	0.20334	0.493402	0.384254	0.134025	0.226903	0.45131	0.287703	0.11777
K10	0.512265	0.728564	0.536117	0.484444	0.42816	0.693016	0.535128	0.461284	0.359782	0.509513	0.457907	0.352673	0.36485	0.666676	0.495112	0.417123	0.379257	0.477262	0.441426	0.371776
K11	0.350699	0.693059	0.677216	0.429143	0.288107	0.806313	0.626261	0.314574	0.175866	0.567688	0.423971	0.438755	0.201446	0.591469	0.437148	0.416265	0.278559	0.54531	0.474268	0.487762
K12	0.471709	0.576916	0.592678	0.619404	0.247165	0.817826	0.611566	0.621824	0.229967	0.690045	0.633158	0.668514	0.338887	0.824691	0.680153	0.702876	0.324925	0.861582	0.645886	0.710669
K13	0.657423	0.821386	0.857005	0.600234	0.595425	0.730936	0.577472	0.585273	0.74733	0.877232	1.02983	0.772626	0.464119	0.673976	0.677589	0.711647	0.986377	0.948576	0.850984	0.768844
K14	0.619653	1.22292	0.91425	1.0421	0.561649	1.36824	0.826202	0.957782	0.45454	0.674186	0.952582	0.608016	0.514517	0.827454	0.277952	0.338561	0.573994	0.93491	0.26871	0.387572
MEAN	0.393788	0.626755	0.514554	0.450835	0.336923	0.683401	0.507786	0.400095	0.313401	0.569228	0.525301	0.39775	0.306366	0.54092	0.396746	0.358156	0.3538	0.531419	0.372233	0.3306
MEAN+STD	0.525828	0.885669	0.762319	0.698821	0.473652	0.946148	0.706661	0.627107	0.479666	0.747012	0.778328	0.590713	0.414607	0.726637	0.576731	0.553904	0.568633	0.782109	0.584041	0.544215
MEAN-STD	0.261748	0.367841	0.266788	0.202848	0.200194	0.420654	0.30891	0.173083	0.147135	0.391443	0.272274	0.204786	0.198126	0.355203	0.216762	0.162407	0.138967	0.280728	0.160425	0.116986
MEDIAN	0.353888	0.616	0.574101	0.429143	0.305326	0.711976	0.544428	0.314574	0.311079	0.598752	0.454486	0.384852	0.321345	0.54575	0.382037	0.309092	0.316927	0.511286	0.307832	0.269592
25QUARTILE	0.279122	0.471502	0.266033	0.228552	0.255905	0.473289	0.340063	0.237035	0.229967	0.509513	0.391976	0.281927	0.24232	0.444823	0.279495	0.206634	0.226903	0.319142	0.230089	0.151476
75QUARTILE	0.471709	0.728564	0.660698	0.603093	0.42816	0.806313	0.626261	0.499793	0.369334	0.690045	0.653161	0.48107	0.354451	0.666676	0.495112	0.448576	0.379257	0.651721	0.474268	0.412619
MIN	0.244539	0.232359	0.121513	0.139942	0.11467	0.290077	0.163056	0.126642	0.0643058	0.271221	0.182531	0.122539	0.0877938	0.152185	0.0973263	0.105224	0.0828013	0.103292	0.0634186	0.11777
MAX	0.657423	1.22292	0.91425	1.0421	0.595425	1.36824	0.826202	0.957782	0.74733	0.877232	1.02983	0.772626	0.514517	0.827454	0.680153	0.711647	0.986377	0.948576	0.850984	0.768844

## Sheet: ERVal
	Flex0_Nat	Flex0_LMM	Flex0_GT	Flex0_ST	Flex30_Nat	Flex30_LMM	Flex30_GT	Flex30_ST	Flex60_Nat	Flex60_LMM	Flex60_GT	Flex60_ST	Flex90_Nat	Flex90_LMM	Flex90_GT	Flex90_ST	Flex120_Nat	Flex120_LMM	Flex120_GT	Flex120_ST
K01	0.344766	0.496263	0.639447	0.60746	0.345961	0.494774	0.643774	0.618876	0.387614	0.478543	0.635931	0.622185	0.356489	0.481418	0.648962	0.619043	0.356398	0.471645	0.621738	0.595937
K02	0.324764	0.585906	0.380934	0.130403	0.291895	0.680293	0.322314	0.122018	0.310304	0.772002	0.409956	0.1613	0.359558	0.537638	0.328104	0.197959	0.313798	0.256399	0.348404	0.192942
K03	0.497499	1.11887	0.682467	0.81457	0.497965	0.912149	0.53085	0.660134	0.397697	0.745522	0.579357	0.597422	0.277637	0.514768	0.349577	0.387703	0.442046	0.698284	0.27485	0.439618
K04	0.31386	0.381089	0.221614	0.252468	0.297443	0.554123	0.394019	0.208992	0.44537	0.518538	0.38655	0.384956	0.289059	0.610305	0.456969	0.443515	0.230352	0.343337	0.36564	0.254343
K05	0.216367	0.473181	0.35343	0.270058	0.191993	0.46924	0.279949	0.251174	0.153294	0.428038	0.255584	0.187186	0.291411	0.482994	0.165429	0.23017	0.386097	0.901606	0.470525	0.450774
K06	0.332028	0.3237	0.290769	0.351301	0.202165	0.319083	0.264571	0.349123	0.29369	0.315827	0.283365	0.345975	0.489847	0.271806	0.298813	0.310805	0.552505	0.367718	0.332698	0.331875
K07	0.435445	0.321541	0.130894	0.189217	0.168608	0.418789	0.131015	0.242944	0.113808	0.38312	0.197478	0.267748	0.117833	0.266303	0.111059	0.225728	0.167051	0.279698	0.0776496	0.211297
K08	0.351413	0.730996	0.791004	0.521609	0.378386	0.886107	0.920049	0.747085	0.360278	0.783516	0.856291	0.667626	0.326659	0.544318	0.511208	0.352512	0.308202	0.513541	0.29822	0.3889
K09	0.35549	0.624065	0.532034	0.452995	0.479092	0.700708	0.581455	0.331937	0.384979	0.831159	0.773287	0.436104	0.305472	0.607292	0.467378	0.173912	0.40438	0.801892	0.540141	0.12376
K10	0.607551	0.751073	0.656446	0.546532	0.471805	0.705438	0.538196	0.457154	0.386665	0.602529	0.560644	0.390392	0.376889	0.58999	0.438418	0.334825	0.449836	0.644859	0.487094	0.344442
K11	0.401386	0.991816	0.87248	0.556799	0.328661	0.96528	0.755436	0.413939	0.236036	0.759118	0.625829	0.555817	0.253237	0.732069	0.60313	0.558626	0.362	0.841719	0.737824	0.672935
K12	0.539245	0.548517	0.537716	0.636769	0.350213	0.648951	0.584532	0.611602	0.316562	0.757586	0.579803	0.659224	0.360818	0.946847	0.578849	0.660392	0.436473	1.02968	0.550989	0.625563
K13	0.870939	1.03023	0.867884	0.592482	0.704281	0.901401	0.681436	0.605033	0.893531	1.12033	1.11396	0.697039	0.530753	0.871839	0.773758	0.728376	0.864986	1.01801	0.870948	0.873635
K14	1.00321	0.628703	1.08981	1.10907	0.53397	1.2632	0.917661	1.03782	0.716433	0.449387	0.429545	0.433662	0.67913	0.216191	0.321114	0.345685	0.590902	0.144684	0.385938	0.414839
MEAN	0.470997	0.643283	0.57478	0.502266	0.37446	0.708538	0.538947	0.475559	0.385447	0.638944	0.549113	0.457617	0.358199	0.548127	0.432341	0.397804	0.41893	0.593791	0.454476	0.422918
MEAN+STD	0.694109	0.899663	0.852295	0.763353	0.524208	0.964333	0.778735	0.726863	0.589427	0.860647	0.800203	0.637067	0.493722	0.759825	0.617272	0.5774	0.589662	0.888931	0.657725	0.632123
MEAN-STD	0.247886	0.386902	0.297266	0.24118	0.224711	0.452744	0.299159	0.224255	0.181468	0.417241	0.298023	0.278167	0.222677	0.336429	0.247409	0.218208	0.248199	0.298651	0.251226	0.213714
MEDIAN	0.378438	0.604986	0.588581	0.53407	0.348087	0.6905	0.559826	0.435546	0.372629	0.674026	0.57	0.434883	0.341574	0.540978	0.447693	0.349099	0.395239	0.5792	0.428231	0.401869
25QUARTILE	0.332028	0.473181	0.35343	0.270058	0.291895	0.494774	0.322314	0.251174	0.29369	0.449387	0.38655	0.345975	0.289059	0.481418	0.321114	0.23017	0.313798	0.343337	0.332698	0.254343
75QUARTILE	0.539245	0.751073	0.791004	0.60746	0.479092	0.901401	0.681436	0.618876	0.397697	0.772002	0.635931	0.622185	0.376889	0.610305	0.578849	0.558626	0.449836	0.841719	0.550989	0.595937
MIN	0.216367	0.321541	0.130894	0.130403	0.168608	0.319083	0.131015	0.122018	0.113808	0.315827	0.197478	0.1613	0.117833	0.216191	0.111059	0.173912	0.167051	0.144684	0.0776496	0.12376
MAX	1.00321	1.11887	1.08981	1.10907	0.704281	1.2632	0.920049	1.03782	0.893531	1.12033	1.11396	0.697039	0.67913	0.946847	0.773758	0.728376	0.864986	1.02968	0.870948	0.873635

## Sheet: Val
	Flex0_Nat	Flex0_LMM	Flex0_GT	Flex0_ST	Flex30_Nat	Flex30_LMM	Flex30_GT	Flex30_ST	Flex60_Nat	Flex60_LMM	Flex60_GT	Flex60_ST	Flex90_Nat	Flex90_LMM	Flex90_GT	Flex90_ST	Flex120_Nat	Flex120_LMM	Flex120_GT	Flex120_ST
K01	0.403739	0.495697	0.58935	0.612083	0.242346	0.487591	0.594051	0.654338	0.261038	0.511959	0.568105	0.631166	0.297723	0.542322	0.610054	0.57271	0.344431	0.477283	0.577179	0.541673
K02	0.311343	0.502649	0.354524	0.204157	0.236316	0.356843	0.272978	0.22611	0.385918	0.496437	0.420005	0.22411	0.565387	0.515432	0.462457	0.147296	0.392894	0.364599	0.349967	0.133055
K03	0.403399	0.838841	0.618415	0.469812	0.287269	0.453421	0.372364	0.394115	0.309887	0.325956	0.270495	0.409883	0.388279	0.548145	0.336209	0.424219	0.312188	0.648545	0.397102	0.381526
K04	0.234919	0.305199	0.211648	0.193502	0.292724	0.482131	0.218163	0.144637	0.396034	0.669739	0.335433	0.223123	0.409437	0.793309	0.367208	0.237576	0.334138	0.974601	0.367375	0.259054
K05	0.220813	0.419777	0.219634	0.201988	0.177401	0.445638	0.185763	0.169968	0.171724	0.348017	0.194446	0.181571	0.327085	0.585122	0.363399	0.338578	0.394732	1.34962	0.536966	0.544991
K06	0.318175	0.291518	0.272972	0.307501	0.283663	0.252009	0.251477	0.284667	0.345075	0.240038	0.268207	0.301901	0.412636	0.277989	0.282352	0.316509	0.753898	0.254738	0.35017	0.390373
K07	0.156441	0.14653	0.180895	0.244527	0.0983166	0.143097	0.140993	0.18686	0.075522	0.329988	0.284412	0.183631	0.124206	0.302194	0.299502	0.183796	0.303368	0.264197	0.214294	0.181672
K08	0.331219	0.414559	0.609659	0.365085	0.305692	0.466988	0.608658	0.208018	0.307331	0.428284	0.601891	0.175273	0.327605	0.571738	0.776605	0.206271	0.305316	0.661438	1.00158	0.188641
K09	0.292835	0.541831	0.465442	0.250009	0.240583	0.337465	0.216956	0.0923679	0.241535	0.34712	0.236399	0.14819	0.267362	0.488418	0.338997	0.111276	0.407025	0.966498	0.524777	0.317504
K10	0.443188	0.513774	0.439504	0.393286	0.316158	0.361	0.294542	0.351309	0.413346	0.461451	0.361683	0.449754	0.538587	0.814643	0.60809	0.470903	0.57274	0.827473	0.579755	0.499476
K11	0.312257	0.545149	0.579533	0.461979	0.288165	0.688749	0.483862	0.239103	0.326249	0.640221	0.420413	0.197574	0.392282	0.77341	0.59448	0.363788	0.549012	0.819278	0.669871	0.427395
K12	0.473814	0.493553	0.5837	0.539394	0.248945	0.819313	0.584954	0.531698	0.341957	0.701803	0.519599	0.578997	0.499358	0.555591	0.556187	0.600249	0.671736	0.750878	0.611976	0.690653
K13	0.720924	0.804529	0.627041	0.706372	0.455319	0.833803	0.485141	0.294793	0.59721	0.916401	0.50391	0.276773	0.710689	1.23125	0.620782	0.28077	0.723908	1.24217	1.04692	0.401815
K14	0.516147	0.113964	0.710868	0.851015	0.439489	0.117595	0.388865	0.318749	0.671762	0.123167	0.283658	0.283171	0.677899	0.110553	0.301528	0.227691	0.498141	0.106926	0.368495	0.177391
MEAN	0.367087	0.459112	0.461656	0.414336	0.279456	0.446117	0.364198	0.292624	0.346042	0.467184	0.376333	0.304651	0.424181	0.579294	0.465561	0.320117	0.468823	0.693446	0.542602	0.366801
MEAN+STD	0.510078	0.666162	0.643214	0.618941	0.370523	0.663868	0.526274	0.445838	0.498642	0.676496	0.507243	0.459288	0.585216	0.851965	0.624351	0.472038	0.628855	1.06565	0.783281	0.533454
MEAN-STD	0.224095	0.252063	0.280099	0.209732	0.188389	0.228367	0.202121	0.13941	0.193442	0.257873	0.245422	0.150014	0.263146	0.306624	0.306771	0.168195	0.308792	0.321239	0.301923	0.200149
MEDIAN	0.324697	0.494625	0.522487	0.379185	0.285466	0.44953	0.333453	0.261885	0.334103	0.444868	0.348558	0.250441	0.400859	0.551868	0.414832	0.298639	0.400878	0.706158	0.530872	0.38595
25QUARTILE	0.292835	0.305199	0.272972	0.244527	0.240583	0.337465	0.218163	0.18686	0.261038	0.329988	0.270495	0.183631	0.327085	0.488418	0.336209	0.206271	0.334138	0.364599	0.367375	0.188641
75QUARTILE	0.443188	0.541831	0.609659	0.539394	0.305692	0.487591	0.485141	0.351309	0.396034	0.640221	0.50391	0.409883	0.538587	0.77341	0.60809	0.424219	0.57274	0.966498	0.611976	0.499476
MIN	0.156441	0.113964	0.180895	0.193502	0.0983166	0.117595	0.140993	0.0923679	0.075522	0.123167	0.194446	0.14819	0.124206	0.110553	0.282352	0.111276	0.303368	0.106926	0.214294	0.133055
MAX	0.720924	0.838841	0.710868	0.851015	0.455319	0.833803	0.608658	0.654338	0.671762	0.916401	0.601891	0.631166	0.710689	1.23125	0.776605	0.600249	0.753898	1.34962	1.04692	0.690653
