# Supplementary material for: Autologous semitendinosus meniscus graft significantly improves knee joint kinematics and the tibiofemoral contact after complete lateral meniscectomy
Source: Knee Surg Sports Traumatol Arthrosc. 2023 Jan 5;31(7):2956–65. doi: 10.1007/s00167-022-07300-z (PMC10276070; doi:10.1007/s00167-022-07300-z)
Supplement: Supplementary file 5 — Supplementary file5 (XLSX 34 KB) [file 167_2022_7300_MOESM5_ESM.xlsx]

## Sheet: 0
	Flex0_Nat	Flex0_LMM	Flex0_GT	Flex0_ST	Flex30_Nat	Flex30_LMM	Flex30_GT	Flex30_ST	Flex60_Nat	Flex60_LMM	Flex60_GT	Flex60_ST	Flex90_Nat	Flex90_LMM	Flex90_GT	Flex90_ST	Flex120_Nat	Flex120_LMM	Flex120_GT	Flex120_ST
K01	0.516262	1.48428	1.47114	1.40542	0.470942	1.49304	1.43609	1.42514	0.76021	1.45033	1.44047	1.44376	1.08166	1.48319	1.41089	1.37363	0.6819	1.34732	1.40651	1.40432
K02	0.56497	0.706558	0.570636	0.403381	0.61879	0.557886	0.55647	0.37785	0.617374	0.627286	0.487034	0.339544	0.853655	0.580552	0.586217	0.370757	0.874858	0.279936	0.608878	0.431744
K03	0.817669	1.0961	0.819099	0.471212	0.537146	0.582992	0.336362	0.251643	0.759044	0.373677	0.20998	0.186986	1.00622	0.666041	0.357891	0.1798	0.696096	1.07898	0.633115	0.288985
K04	0.486287	0.400779	0.217365	0.140868	0.530546	0.41147	0.226542	0.221953	1.03924	0.680003	0.399252	0.322859	1.28983	0.683052	0.399252	0.31216	1.11978	0.779042	0.416052	0.309103
K05	0.3727	0.974221	0.413181	0.387223	0.329165	0.953709	0.280892	0.287076	0.319489	0.694161	0.243789	0.236367	0.429528	0.641014	0.266052	0.565161	1.05987	2.56104	1.44304	1.25589
K06	0.551621	0.806836	0.536289	0.61463	0.893471	1.13771	0.798338	0.794939	0.769442	1.87721	0.687811	0.689512	1.22577	1.52329	0.696317	1.02075	2.10747	3.53002	1.60598	1.03771
K07	0.49845	0.249973	0.0198094	0.201731	0.162141	0.25492	0.102743	0.326645	0.0767523	0.515747	0.306861	0.298205	0.200494	0.661489	0.374862	0.319226	0.77012	0.132444	0.0272375	0.288312
K08	0.796036	0.647906	0.638092	0.387705	0.783695	1.18075	1.47071	0.570062	0.786163	0.994634	1.31822	0.332718	0.721982	0.733092	0.984159	0.405295	0.476209	0.971205	1.24189	0.51956
K09	1.33035	0.812947	0.584117	0.590266	0.516456	0.373314	0.263913	0.223825	0.425666	0.447216	0.280869	0.373314	0.650202	0.608711	0.362533	0.263913	1.01682	1.04285	0.565668	0.55798
K10	0.673187	0.809074	0.622734	0.453653	0.787169	0.539324	0.392103	0.427278	1.2528	0.466837	0.398699	0.444862	1.52946	1.02789	0.992906	0.473429	1.74247	2.28824	1.30295	0.723617
K11	0.781675	1.11924	0.902602	0.838673	0.628666	1.38829	0.880368	0.663452	0.994287	1.09981	0.733004	0.407274	1.12618	0.952617	0.538192	0.33063	1.24965	1.27739	1.08037	0.713532
K12	1.28176	0.810816	1.7383	2.22216	0.376687	1.76008	1.6929	2.1516	0.492231	1.33824	1.28176	1.76734	0.699217	1.2763	1.74556	1.54388	1.86714	1.7383	1.48204	1.93424
K13	0.937943	1.05103	1.52064	1.65561	1.02431	1.01609	0.765003	0.6083	1.49198	1.67196	1.25019	0.5856	1.36296	1.41008	0.902965	0.51954	1.82511	2.96996	2.85077	0.661934
K14	1.92394	2.20292	0.985284	0.960376	0.992609	1.01165	0.390589	0.347902	1.08048	1.22972	0.428848	0.318455	1.92975	1.49413	0.542089	0.437676	1.6327	0.492099	0.665512	0.584713
MEAN	0.823775	0.940905	0.78852	0.766636	0.617985	0.904374	0.685216	0.619833	0.776083	0.961916	0.676199	0.553343	1.00764	0.981532	0.725706	0.579703	1.22287	1.46349	1.095	0.765117
MEAN+STD	1.2511	1.41611	1.28603	1.36978	0.871132	1.36627	1.20075	1.16382	1.15597	1.45277	1.12714	1.02191	1.46417	1.35876	1.16217	1.0026	1.74414	2.49006	1.79071	1.24666
MEAN-STD	0.396455	0.465706	0.29101	0.163488	0.364839	0.442474	0.16968	0.0758479	0.396197	0.471065	0.225256	0.084777	0.551104	0.604299	0.289241	0.156805	0.701605	0.436912	0.399288	0.283573
MEDIAN	0.727431	0.811882	0.630413	0.530739	0.577968	0.982681	0.474286	0.402564	0.764826	0.844398	0.457941	0.356429	1.04394	0.842855	0.564153	0.421485	1.08983	1.17819	1.16113	0.623323
25QUARTILE	0.516262	0.706558	0.536289	0.387705	0.470942	0.539324	0.280892	0.287076	0.492231	0.515747	0.306861	0.318455	0.699217	0.661489	0.374862	0.319226	0.77012	0.779042	0.608878	0.431744
75QUARTILE	0.937943	1.0961	0.985284	0.960376	0.787169	1.18075	0.880368	0.663452	1.03924	1.33824	1.25019	0.5856	1.28983	1.41008	0.984159	0.565161	1.74247	2.28824	1.44304	1.03771
MIN	0.3727	0.249973	0.0198094	0.140868	0.162141	0.25492	0.102743	0.221953	0.0767523	0.373677	0.20998	0.186986	0.200494	0.580552	0.266052	0.1798	0.476209	0.132444	0.0272375	0.288312
MAX	1.92394	2.20292	1.7383	2.22216	1.02431	1.76008	1.6929	2.1516	1.49198	1.87721	1.44047	1.76734	1.92975	1.52329	1.74556	1.54388	2.10747	3.53002	2.85077	1.93424

## Sheet: ER
	Flex0_Nat	Flex0_LMM	Flex0_GT	Flex0_ST	Flex30_Nat	Flex30_LMM	Flex30_GT	Flex30_ST	Flex60_Nat	Flex60_LMM	Flex60_GT	Flex60_ST	Flex90_Nat	Flex90_LMM	Flex90_GT	Flex90_ST	Flex120_Nat	Flex120_LMM	Flex120_GT	Flex120_ST
K01	0.77785	1.51165	1.49195		0.6819	1.53354	1.47662		0.873712	1.59591	1.49085		1.07067	1.59591	1.52588		0.381349	1.51712	1.51712
K02	0.698067	0.979412	0.675421	0.339544	0.778712	1.39543	0.757494	0.159221	0.737688	1.58398	0.963875	0.193316	1.09659	1.28414	0.784369	0.369338	0.792855	1.24327	0.792855	0.526716
K03	1.01335	2.0223	1.4137	0.71899	0.890553	1.53596	0.981951	0.443968	0.844828	1.15883	0.897696	0.377981	0.737588	0.793365	0.610204	0.452572	0.749032	0.763335	0.544311	0.146738
K04	0.731817	0.408416	0.309103	0.286175	0.737912	1.2701	1.06204	0.562586	0.920615	1.12282	0.871919	0.687624	0.814068	1.00427	0.830817	0.676955	0.483234	0.52139	0.315217	0.173002
K05	0.504473	1.19854	0.836756	0.462616	0.315861	0.868025	0.755309	0.50957	0.294089	0.696577	0.429248	0.252447	0.698992	1.03575	0.294495	0.259868	0.814912	1.64423	0.395876	1.01559
K06	0.57206	0.307752	0.709925	0.713327	0.558435	0.278724	0.726933	0.767742	0.50221	0.307752	0.725233	0.735437	0.823829	0.280432	0.687811	0.715028	1.61104	0.287263	0.766042	0.834023
K07	0.488565	0.423069	0.18936	0.245026	0.193072	0.540455	0.309334	0.410709	0.0383792	0.441607	0.343955	0.332827	0.158429	0.25492	0.165853	0.326645	0.123782	0.136156	0.0408551	0.275945
K08	0.687416	1.20046	1.34437	1.27025	0.659019	1.6571	1.93338	1.32258	0.652845	1.23249	1.57949	1.01696	0.65655	0.934208	0.743344	0.605179	0.645437	0.598509	0.662221	0.145552
K09	1.34715	1.13316	0.904965	0.757701	1.03979	1.26924	0.996909	0.648666	0.786862	1.20504	1.09643	0.831356	0.6333	0.843628	0.757701	0.263913	0.479533	0.594878	0.434902	0.265455
K10	1.87267	1.79891	1.33565	1.08689	1.37488	1.82278	1.22225	1.0257	1.05193	1.24189	1.29641	0.638092	1.18734	2.09148	1.42063	0.681959	1.39449	1.70772	1.19825	0.392103
K11	1.12479	1.19556	1.24133	1.04289	0.755255	1.44511	1.1234	0.937336	0.655104	0.999842	0.752474	0.753865	0.631449	0.934558	0.72605	0.677364	0.755255	0.866471	0.731613	0.748302
K12	1.30545	1.22162	1.849	1.47658	0.494064	1.61114	1.83086	1.58387	0.407876	1.31456	1.80001	1.57842	0.977121	1.95055	1.80546	1.57115	0.971642	2.0176	1.82905	1.45656
K13	1.6229	1.61881	1.6597	1.80878	1.7312	1.537	1.10445	1.48789	2.03916	1.66583	1.37115	1.5104	1.29121	1.11267	1.20916	1.46128	1.76796	1.83531	1.49608	1.27891
K14	1.91812	2.00246	1.54374	1.50143	1.72742	2.67235	1.7551	1.64873	1.43136	1.01458	2.03008	1.18292	1.68662	1.38171	0.875359	0.546499	1.47808	1.62687	0.818161	0.725713
MEAN	1.04748	1.21587	1.1075	0.900784	0.85272	1.38835	1.14543	0.885274	0.802619	1.11298	1.11777	0.77628	0.890268	1.10697	0.888366	0.662134	0.889185	1.09715	0.824468	0.614201
MEAN+STD	1.54291	1.77249	1.6153	1.40999	1.32335	1.96191	1.61058	1.37771	1.29445	1.51851	1.61698	1.22418	1.25813	1.63894	1.3445	1.07523	1.38458	1.72466	1.33636	1.05362
MEAN-STD	0.552045	0.659244	0.599699	0.391576	0.382093	0.814797	0.68028	0.392839	0.310788	0.707449	0.618571	0.328383	0.522406	0.575	0.432233	0.249037	0.393793	0.46964	0.312575	0.174779
MEDIAN	0.895601	1.1995	1.28849	0.757701	0.746583	1.48932	1.08324	0.767742	0.762275	1.18194	1.03015	0.735437	0.818949	1.02001	0.771035	0.605179	0.774055	1.05487	0.748828	0.526716
25QUARTILE	0.687416	0.979412	0.709925	0.431848	0.558435	1.26924	0.757494	0.493169	0.50221	0.999842	0.752474	0.366693	0.65655	0.843628	0.687811	0.358665	0.483234	0.594878	0.434902	0.242342
75QUARTILE	1.34715	1.61881	1.49195	1.32183	1.03979	1.61114	1.47662	1.3639	0.920615	1.31456	1.49085	1.05845	1.09659	1.38171	1.20916	0.690226	1.39449	1.64423	1.19825	0.879416
MIN	0.488565	0.307752	0.18936	0.245026	0.193072	0.278724	0.309334	0.159221	0.0383792	0.307752	0.343955	0.193316	0.158429	0.25492	0.165853	0.259868	0.123782	0.136156	0.0408551	0.145552
MAX	1.91812	2.0223	1.849	1.80878	1.7312	2.67235	1.93338	1.64873	2.03916	1.66583	2.03008	1.57842	1.68662	2.09148	1.80546	1.57115	1.76796	2.0176	1.82905	1.45656

## Sheet: ERVal
	Flex0_Nat	Flex0_LMM	Flex0_GT	Flex0_ST	Flex30_Nat	Flex30_LMM	Flex30_GT	Flex30_ST	Flex60_Nat	Flex60_LMM	Flex60_GT	Flex60_ST	Flex90_Nat	Flex90_LMM	Flex90_GT	Flex90_ST	Flex120_Nat	Flex120_LMM	Flex120_GT	Flex120_ST
K01	1.09705	1.53135	1.50508	1.48209	1.09705	1.54996	1.51275	1.46238	1.19921	1.51931	1.52807	1.43938	1.07177	1.49523	1.52369	1.37802	0.939772	1.46786	1.52369	1.37583
K02	0.770225	1.13327	0.587634	0.17769	0.93986	1.45314	0.628702	0.152117	0.686744	1.747	0.887578	0.227403	1.26864	1.38416	0.806997	0.409054	0.802755	0.322516	0.470024	0.397708
K03	1.069	2.415	1.72903	0.894839	1.02762	1.83112	1.29559	0.593018	1.00479	1.4393	1.22438	0.459741	0.763335	1.00194	0.711836	0.375111	0.984807	1.3881	0.783356	0.425323
K04	0.814068	0.722675	0.460335	0.467968	0.744006	1.32321	1.05596	0.490866	1.03924	1.16231	0.961689	0.772949	0.966252	1.22002	0.979941	0.9054	0.599195	0.803409	0.76838	0.533598
K05	0.538313	1.12861	0.830586	0.676305	0.405347	1.1889	0.916941	0.835522	0.444035	0.973014	0.644202	0.434192	0.86199	1.09243	0.409473	0.565161	0.925955	2.1793	1.55624	1.57592
K06	0.682707	0.324824	0.828926	0.876489	0.44766	0.314581	0.788141	0.79324	0.629951	0.338479	0.798338	0.788141	1.62622	0.44766	0.771142	0.830625	1.92095	0.415259	0.832324	0.925729
K07	0.846626	0.557749	0.23142	0.272235	0.326645	0.615799	0.190597	0.402057	0.204206	0.56269	0.311807	0.465087	0.186886	0.445315	0.179463	0.319226	0.432956	0.395876	0.0891294	0.233894
K08	0.781227	1.38642	1.75115	1.73813	0.771354	1.89676	2.05252	1.72292	0.77012	1.62758	2.04386	1.35309	0.83799	1.12776	1.01914	0.850683	0.920641	0.842925	0.616151	0.714848
K09	1.35632	0.987718	0.941751	0.858965	1.29216	1.35784	1.0949	0.80681	1.10867	1.42959	1.2509	0.963204	0.837492	1.04132	0.903432	0.35021	1.1148	1.28758	1.04898	0.25158
K10	2.05252	1.90736	1.58384	1.3204	1.33347	1.95938	1.24407	0.966663	1.14586	1.65341	1.64037	0.938227	1.30077	2.18234	1.7403	0.76745	1.55557	2.14341	1.63819	0.383307
K11	1.27046	1.84645	1.5656	1.32869	0.924833	1.76487	1.42432	1.1123	0.719096	1.46866	1.14561	0.987343	0.773332	1.31899	1.05538	0.905381	1.04011	1.47558	1.35364	1.22885
K12	1.58024	1.1049	1.94511	1.55297	0.993557	1.53478	1.97411	1.85082	0.547215	1.58024	1.94693	1.86351	1.00086	2.48418	1.94874	1.84719	1.41471	2.23844	1.95961	1.38558
K13	2.11652	2.05342	1.70669	1.5636	2.0025	1.674	1.17221	1.41418	2.40716	2.28734	2.0412	1.5411	1.58814	1.59223	1.32607	1.31377	2.01472	1.95563	1.57383	1.55337
K14	2.85878	1.05852	2.03153	2.04316	1.67788	2.34943	1.84682	1.8279	1.79878	1.44158	0.95598	0.813761	2.1187	0.515626	0.659638	0.600877	2.10854	0.23744	0.936928	0.719841
MEAN	1.27386	1.29702	1.26419	1.08954	0.998854	1.4867	1.2284	1.03077	0.978934	1.37361	1.24149	0.931938	1.08588	1.23923	1.00252	0.815582	1.19825	1.22524	1.08218	0.836098
MEAN+STD	1.94083	1.89352	1.85933	1.65977	1.47202	2.01576	1.74875	1.58033	1.54737	1.86479	1.77745	1.4061	1.55783	1.83195	1.49494	1.26104	1.72365	1.95504	1.61311	1.3328
MEAN-STD	0.60689	0.700523	0.669052	0.519303	0.525692	0.957638	0.708054	0.481215	0.410502	0.882428	0.705534	0.457773	0.613944	0.646505	0.51009	0.370121	0.672848	0.495436	0.551243	0.339392
MEDIAN	1.08302	1.13094	1.53534	1.10762	0.966709	1.54237	1.20814	0.901093	0.887455	1.45512	1.185	0.875994	0.983557	1.17389	0.941686	0.799037	1.01246	1.33784	0.992953	0.717344
25QUARTILE	0.781227	0.987718	0.828926	0.676305	0.744006	1.32321	0.916941	0.593018	0.629951	1.16231	0.887578	0.465087	0.837492	1.00194	0.711836	0.409054	0.920641	0.415259	0.76838	0.397708
75QUARTILE	1.58024	1.84645	1.72903	1.55297	1.29216	1.83112	1.51275	1.46238	1.14586	1.62758	1.64037	1.35309	1.30077	1.49523	1.32607	0.9054	1.55557	1.95563	1.55624	1.37583
MIN	0.538313	0.324824	0.23142	0.17769	0.326645	0.314581	0.190597	0.152117	0.204206	0.338479	0.311807	0.227403	0.186886	0.445315	0.179463	0.319226	0.432956	0.23744	0.0891294	0.233894
MAX	2.85878	2.415	2.03153	2.04316	2.0025	2.34943	2.05252	1.85082	2.40716	2.28734	2.04386	1.86351	2.1187	2.48418	1.94874	1.84719	2.10854	2.23844	1.95961	1.57592

## Sheet: Val
	Flex0_Nat	Flex0_LMM	Flex0_GT	Flex0_ST	Flex30_Nat	Flex30_LMM	Flex30_GT	Flex30_ST	Flex60_Nat	Flex60_LMM	Flex60_GT	Flex60_ST	Flex90_Nat	Flex90_LMM	Flex90_GT	Flex90_ST	Flex120_Nat	Flex120_LMM	Flex120_GT	Flex120_ST
K01	0.928765	1.52041	1.51603	1.41966	0.667555	1.52369	1.53683	1.41309	0.508526	1.49414	1.54339	1.42295	0.617884	1.46567	1.53901	1.40322	0.889129	1.40542	1.48976	1.355
K02	0.651356	0.746176	0.56497	0.349476	0.613126	0.540885	0.624454	0.4048	0.812653	0.749006	0.665512	0.485617	1.19533	0.744762	0.695236	0.173429	1.05425	0.291292	0.64994	0.278516
K03	1.02762	1.43646	1.11036	0.464043	0.535713	0.654589	0.552907	0.435363	0.826246	0.479814	0.403806	0.382286	1.1018	0.831964	0.706113	0.436797	0.966247	1.47058	1.3511	0.350715
K04	0.506129	0.608346	0.385504	0.341197	0.655614	0.820159	0.475601	0.298404	1.31562	1.29438	1.021	0.478654	1.75332	1.17295	0.692197	0.539701	1.37326	1.16839	0.692197	0.435905
K05	0.421065	0.930782	0.663958	0.484858	0.392047	1.02489	0.320463	0.419361	0.469421	0.952502	0.460144	0.561455	0.777485	1.40943	1.07847	1.01066	1.14188	2.7649	1.65587	1.77266
K06	0.58909	0.357253	0.560138	0.590793	0.57717	0.295801	0.602712	0.585685	0.721831	0.328238	0.60782	0.599307	0.869696	0.347013	0.543103	0.696317	2.91698	0.473234	0.869696	0.783041
K07	0.332827	0.190597	0.263578	0.293259	0.21905	0.387223	0.267288	0.340246	0.149768	0.7911	0.678774	0.322936	0.362499	0.699762	0.582453	0.342718	0.814546	0.361263	0.174514	0.325409
K08	0.939142	0.765183	1.78372	0.736769	0.950241	1.36795	1.60341	0.418486	0.973672	1.1216	1.47506	0.370112	1.00696	1.15734	1.57297	0.616151	1.00696	1.39011	1.80759	0.539324
K09	1.10867	0.665565	0.779189	0.441059	0.590266	0.476456	0.334804	0.132804	0.484149	0.514918	0.371774	0.276245	0.881967	0.717785	0.55798	0.237703	1.25855	1.64608	0.860499	0.725462
K10	0.984159	0.968851	0.789359	0.721425	0.898841	0.795931	0.414089	0.427278	1.54034	1.08907	0.668801	0.46464	1.80976	2.01137	1.71207	0.75211	2.29905	2.33144	1.61863	1.08033
K11	0.901212	0.972064	1.13728	0.878979	0.618925	1.63066	1.2344	0.851183	1.22746	1.37305	1.04983	0.602224	1.54899	1.47835	1.09287	0.87481	1.48666	1.69155	1.54345	1.13312
K12	1.20157	0.743136	1.49841	1.40925	0.525224	1.93967	1.00817	1.34734	0.668099	1.78731	1.25625	1.14139	1.15598	1.58387	1.89797	1.82542	2.63933	2.55276	1.74556	1.96505
K13	1.3855	1.19684	1.36091	1.39369	1.43671	1.6597	1.25019	0.571153	2.03101	1.91486	1.75162	0.756761	2.12874	2.93361	1.53905	0.641308	2.96795	3.72854	4.08485	1.50222
K14	1.80752	0.103288	1.48246	1.22241	1.21509	0.215337	0.596468	0.763874	1.46494	0.21681	0.674324	0.584713	2.44219	0.182911	0.759471	0.49651	2.13323	0.184385	0.976493	0.343485
MEAN	0.913188	0.800354	0.992561	0.767633	0.706827	0.952353	0.772984	0.600647	0.94241	1.00763	0.902008	0.60352	1.2609	1.19548	1.06921	0.717633	1.63914	1.53285	1.3943	0.899302
MEAN+STD	1.31336	1.21838	1.47541	1.19215	1.02759	1.52478	1.23454	0.977673	1.45694	1.53592	1.35318	0.922705	1.85777	1.90762	1.55603	1.1693	2.42369	2.57369	2.31227	1.47241
MEAN-STD	0.513018	0.382325	0.50971	0.343111	0.386068	0.379932	0.311432	0.223621	0.427881	0.479339	0.450835	0.284335	0.664029	0.483348	0.582397	0.265966	0.854598	0.492013	0.476321	0.326197
MEDIAN	0.933953	0.75568	0.94986	0.656109	0.616025	0.808045	0.59959	0.431321	0.81945	1.02079	0.676549	0.523536	1.12889	1.16514	0.918968	0.62873	1.3159	1.438	1.42043	0.754252
25QUARTILE	0.58909	0.608346	0.56497	0.441059	0.535713	0.476456	0.414089	0.4048	0.508526	0.514918	0.60782	0.382286	0.869696	0.717785	0.692197	0.436797	1.00696	0.473234	0.860499	0.350715
75QUARTILE	1.10867	0.972064	1.48246	1.22241	0.898841	1.52369	1.2344	0.763874	1.31562	1.37305	1.25625	0.602224	1.75332	1.47835	1.53905	0.87481	2.29905	2.33144	1.65587	1.355
MIN	0.332827	0.103288	0.263578	0.293259	0.21905	0.215337	0.267288	0.132804	0.149768	0.21681	0.371774	0.276245	0.362499	0.182911	0.543103	0.173429	0.814546	0.184385	0.174514	0.278516
MAX	1.80752	1.52041	1.78372	1.41966	1.43671	1.93967	1.60341	1.41309	2.03101	1.91486	1.75162	1.42295	2.44219	2.93361	1.89797	1.82542	2.96795	3.72854	4.08485	1.96505
